# Supplementary material for: Three-dimensional morphology of first molars in relation to ethnicity and the occurrence of cleft lip and palate
Source: PLoS One. 2017 Oct 9;12(10):e0185472. doi: 10.1371/journal.pone.0185472 (PMC5633149; doi:10.1371/journal.pone.0185472)
Supplement: S1 Table — (CSV) [file pone.0185472.s001.csv]

type	sex	age	overjet	overbite	VZB OK	VZB UK	HZB OK	HZB UK	LO	LU	SI	si	Tonn
caucasian	m	8	13	5	/	/	47	47	23	/	/	26	/
cleft	m	8	-5	-2	38	36	47	46	12	15	/	22	/
asian	m	15	7	3	38	36	53	53	24	19	37	25	67,5
asian	m	9	2,5	3	41	37	49,5	48	18	19	/	27	/
caucasian	m	10	3	4,5	35	33	47	47	17	16	33	25	75,75
caucasian	m	12	2,5	5,5	34	33	44	45	19,5	18	32	22	68,75
caucasian	w	11	3,5	4	/	33,5	44	45,5	/	14	32	21	65,6
caucasian	w	14	1,5	9	39	37	47	49	13,5	16	34,5	23	66,67
caucasian	m	14	6	5,5	31,5	35,5	50	50,5	24	17	35	25	71,43
asian	m	10	5	1,5	38	40,5	49	53,5	21	15	36	26	72,22
asian	w	10	2,5	2	34	37	44	46,5	17	15,5	35	23	65,71
asian	m	7	0,5	3,5	38	/	47	48	16,5	/	/	24	/
asian	w	14	2,5	4	40	40	54,5	55	18	15,5	34	25	73,5
caucasian	w	15	1	5	35	34	46	47,5	15	14	40	21	52,5
caucasian	m	11	3,5	4,5	39	39	51	51	18,5	19,5	31	24	77,4
caucasian	w	10	6	4,5	35	34	45	45,5	18	17	33	25	75,75
caucasian	w	10	3,5	3	37	36	50	51	17	15	30	20	66,67
asian	m	23	8	5,5	31,5	34	41,5	/	21	18,5	33	23	69,7
asian	m	10	2,5	3	39	39,5	49	50	16	18	34	25	73,53
asian	m	10	3,5	5	36	/	49	48	17	/	31	24	77,42
asian	m	10	3,5	3,5	36	36,5	49,5	51	16	11,5	31	21	67,74
cleft	m	16	-3	0	44	37	58	47,5	17	17,5	/	22	/
cleft	m	10	2,5	4,5	34	35	46,5	47,5	19,5	13	/	24	/
cleft	m	11	0	0	36,5	37,5	48,5	51	17	16,5	/	28	/
asian	m	13	2	1,5	40	38	49	51	19	19	32	25	78,1
caucasian	m	14	3	3,5	37,5	37	50,5	53	19	16	33	24	72,7
cleft	m	10	1	5,5	27	35,5	44	47	17,5	14	/	23	/
cleft	w	11	2	3	32	31	42	42,5	18,5	15	/	20	/
cleft	m	10	3	4	37,5	35	50	50	18	14,5	/	21	/
cleft	m	16	3	2,5	35	34,5	45	44	21,5	20	/	24	/
cleft	m	9	1,5	3	34	35	45,5	47	18	14,5	/	26	/
cleft	m	10	1,5	3,5	35,5	34	45	47	19	15	/	24	/
cleft	w	8	-8	-5	25	31	45	50,5	2	7,5	/	/	/
cleft	m	10	1,5	6	33	36	48	49	15	12	/	23	/
cleft	m	14	4,5	2,5	26	37	46	50	12	13	/	/	/
cleft	m	9	3	3,5	36	36,5	47	45	15,5	14,5	/	24	/
asian	m	10	-1	1	37	34	47	48	15	16	31	23	74,2
asian	m	10	2,5	1,5	38	37	46	48,5	18	16,5	34	24	70,59
cleft	m	10	3,5	1,5	30,5	30	40	37,5	19	17,5	/	23	/
cleft	w	11	1	3,5	42	38	52	52,5	17,5	15	/	23	/
caucasian	m	11	6,5	6	37,5	35,5	49	50,5	19,5	13,5	34,5	24	69,6
caucasian	w	7	1,5	1	31	33	39,5	46	16	13	/	22	/
cleft	m	5	-1	-1	34	37	/	/	15	14	/	/	/
asian	m	11	1	1,5	36	37	48	50,5	14	16	32	25	78,1
caucasian	m	10	4	3	37	/	47,5	52	19	15	30	23	76,67
cleft	m	10	0,5	0	42,5	42	50	50	19	16	/	24	/
cleft	m	9	1	1	31	31	40	45	16	11	/	23	/
