# Supplementary material for: Three-dimensional morphology of first molars in relation to ethnicity and the occurrence of cleft lip and palate
Source: PLoS One. 2017 Oct 9;12(10):e0185472. doi: 10.1371/journal.pone.0185472 (PMC5633149; doi:10.1371/journal.pone.0185472)
Supplement: S2 Table — (CSV) [file pone.0185472.s002.csv]

Number	Group	sex	side	cleftside	F_J	J_N	N_R	R_F	F_N	J_R	B_B1	F_N_R	N_R_F	R_F_N	J_N_R	R_F_J	F_J_N	N1_J1	R1_N2	P1_I1	L_D	A_C
1	caucasian	m	left	na	4,814	7,392	6,323	6,66	7,595	10,006	2,524	56,29	71,55	52,16	-86,617	-59,447	73,563	6,66	4,814	11,875	9,457	6,36
2	caucasian	f	left	na	4,675	5,659	4,263	5,545	5,836	8,255	2,515	64,413	71,69	43,897	-68,144	-72,542	68,01	5,545	4,675	10,75	8,729	5,205
3	caucasian	f	left	na	5,014	7,588	5,221	6,589	7,64	9,684	2,691	58,047	79,708	42,246	-83,508	-67,546	71,347	6,589	5,014	10,538	9,875	6,74
4	caucasian	m	left	na	4,065	6,794	5,648	6,468	6,833	9,279	1,479	61,558	68,282	50,16	-83,991	-58,172	73,172	6,468	4,065	10,458	8,685	5,688
5	caucasian	f	left	na	4,298	6,053	4,299	5,874	6,798	7,762	2,796	58,904	82,288	38,807	-84,339	-81,711	80,152	5,874	4,298	11,178	7,884	4,859
6	caucasian	f	left	na	4,03	6,088	4,784	5,647	6,536	8,019	2,255	57,376	77,113	45,512	-85,71	-69,181	77,548	5,647	4,03	10,798	8,549	5,926
7	caucasian	f	left	na	5,078	6,013	4,632	6,05	8,666	6,625	2,022	41,681	-72,285	30,604	75,754	72,488	-77,551	6,05	5,078	10,459	8,546	5,275
8	caucasian	m	left	na	4,901	6,406	4,946	6,779	6,049	9,846	3,053	75,385	59,707	44,908	-60,246	-66,042	63,039	6,779	4,901	11,494	9,269	5,849
9	caucasian	m	left	na	4,566	6,276	5,419	7,239	7,016	9,541	2,743	69,854	65,497	44,649	-70,873	-74,393	78,926	7,239	4,566	10,254	9,411	6,031
10	caucasian	m	left	na	4,561	6,705	5,602	7,368	7,384	9,629	3,791	67,529	67,835	44,636	-77,41	-74,792	79,421	7,368	4,561	10,688	9,793	5,43
11	caucasian	m	left	na	4,395	5,919	5,28	6,228	6,345	8,934	2,696	64,026	66,322	49,652	-74,3	-66,628	74,277	6,228	4,395	10,601	8,409	5,034
12	asian	m	left	na	5,026	7,233	4,974	7,939	7,887	10,036	2,691	72,246	71,122	36,631	-70,798	-81,032	77,792	7,939	5,026	12,284	9,375	5,794
13	asian	m	left	na	3,994	6,964	6,447	7,117	6,801	10,161	2,22	64,925	59,942	55,133	-81,562	-49,872	70,906	7,117	3,994	12,191	10,445	6,877
14	asian	m	left	na	4,775	6,163	5,057	7,185	7,369	9,071	2,362	67,729	71,633	40,638	-72,515	-83,418	83,67	7,185	4,775	11,061	9,592	5,729
15	asian	m	left	na	5,123	6,899	5,427	7,182	7,979	9,543	3,726	61,348	77,121	41,531	-79,207	-79,646	81,716	7,182	5,123	11,059	9,36	5,577
16	asian	m	left	na	4,565	7,42	5,495	6,998	7,42	9,858	2,119	63,578	71,735	44,687	-81,585	-64,622	72,088	6,998	4,565	11,693	8,879	5,809
17	asian	f	left	na	5,18	6,871	5,567	6,657	7,703	9,398	2,801	57,553	77,553	44,893	-82,391	-75,57	78,078	6,657	5,18	11,208	9,296	6,27
18	asian	m	left	na	4,519	6,585	5,163	6,895	7,767	8,778	2,174	60,538	78,77	40,691	-84,057	-81,597	86,67	6,895	4,519	11,426	9,858	6,59
19	asian	f	left	na	4,748	6,267	5,496	6,932	7,173	9,316	2,679	64,775	69,401	45,824	-75,444	-75,754	79,967	6,932	4,748	11,221	8,832	5,845
20	asian	m	left	na	4,825	6,36	6,994	8,147	7,129	10,826	1,971	70,459	55,546	53,995	-71,761	-69,485	77,85	8,147	4,825	12,248	9,162	6,074
21	asian	m	left	na	4,937	6,94	4,758	7,649	7,215	10,032	3,425	76,359	66,446	37,194	-63,139	-76,401	72,609	7,649	4,937	11,883	9,122	5,699
22	asian	m	left	na	6,246	6,613	5,612	7,054	7,081	10,595	2,535	66,355	66,862	46,782	-60,062	-74,537	66,752	7,054	6,246	11,646	9,157	6,218
23	clp	m	left	left	4,654	6,327	4,66	6,657	6,692	9,076	2,757	69,163	69,97	40,867	-69,534	-74,66	73,318	6,657	4,654	10,887	8,987	5,663
24	clp	m	left	left	4,228	6,742	4,807	6,618	6,962	8,972	1,344	65,474	73,162	41,364	-79,382	-70,34	74,893	6,618	4,228	10,288	8,419	5,443
25	clp	m	left	rechts	5,072	5,484	4,878	5,522	6,373	8,304	2,441	56,943	75,304	47,753	-73,601	-76,854	74,168	5,522	5,072	9,945	8,26	5,245
26	clp	m	left	rechts	4,358	6,792	5,07	7,506	7,168	9,651	2,637	73,413	66,245	40,341	-71,972	-74,199	76,586	7,506	4,358	12,202	8,792	5,477
27	clp	m	left	links	4,941	6,878	5,306	6,851	6,812	9,907	3,033	67,533	66,769	45,699	-71,893	-66,69	68,135	6,851	4,941	11,51	8,15	5,219
28	clp	m	left	links	4,81	6,512	5,674	6,301	5,712	10,016	2,78	67,201	56,688	56,11	-69,644	-51,814	58,299	6,301	4,81	11,545	8,749	5,794
29	clp	f	left	rechts	4,639	6,903	4,811	6,65	6,969	9,226	2,891	65,798	72,912	41,289	-77,546	-71,701	71,241	6,65	4,639	10,91	8,61	5,109
30	clp	m	left	links	4,464	6,051	4,932	6,603	6,8	8,708	2,863	66,291	70,56	43,149	-75,551	-77,954	79,008	6,603	4,464	10,845	8,086	5,065
31	clp	m	left	links	4,876	5,475	5,066	6,413	7	8,368	3,014	61,775	74,114	44,111	-74,976	-85,299	84,89	6,413	4,876	11,878	9,775	5,312
32	clp	m	left	links	4,3	5,641	3,905	6,373	6,313	8,077	1,872	72,923	71,224	35,853	-65,649	-83,579	77,541	6,373	4,3	10,757	9,748	6,96
33	clp	m	left	links	4,561	6,386	5,505	6,53	7,122	8,984	2,174	60,693	71,991	47,315	-82,137	-73,154	79,249	6,53	4,561	11,807	9,437	7,024
34	clp	m	left	links	4,89	6,158	5,788	6,612	7,064	9,363	2,779	60,97	69,084	49,947	-76,832	-71,949	78,573	6,612	4,89	10,272	8,425	5,659
1	caucasian	m	right	na	5,138	7,54	6,131	7,469	7,849	10,641	2,542	63,192	69,704	47,104	-78,278	-66,138	73,774	7,469	5,138	11,739	8,935	5,581
2	caucasian	f	right	na	4,567	5,778	4,616	5,666	5,501	8,761	2,607	67,466	63,731	48,804	-65,584	-62,631	62,972	5,666	4,567	10,576	8,395	5,065
3	caucasian	f	right	na	4,861	7,261	5,21	7,039	7,984	9,439	2,425	60,195	79,838	39,966	-83,003	-76,546	79,711	7,039	4,861	10,026	8,82	6,283
4	caucasian	m	right	na	4,646	6,145	5,183	6,372	6,532	9,146	1,831	64,703	67,951	47,346	-72,64	-68,76	73,017	6,372	4,646	10,26	9,198	6,325
5	caucasian	f	right	na	4,027	5,398	4,693	5,946	6,411	7,798	1,942	62,52	73,032	44,448	-79,026	-78,879	84,384	5,946	4,027	10,641	7,693	5,036
6	caucasian	f	right	na	4,61	5,939	4,975	5,933	6,674	8,361	2,465	59,105	74,875	46,02	-80,364	-75,744	77,364	5,933	4,61	11,286	8,31	5,036
7	caucasian	f	right	na	4,648	6,4	5,341	6,081	6,81	8,951	2,548	58,585	72,87	48,545	-81,046	-67,612	74,207	6,081	4,648	10,254	8,543	5,147
8	caucasian	m	right	na	4,621	7,112	5,344	7,054	6,824	9,958	3,1	69,643	65,096	45,261	-74,744	-64,526	67,298	7,054	4,621	11,782	8,892	6,743
9	caucasian	m	right	na	4,858	6,273	5,506	6,589	7,371	9,049	2,155	59,463	74,502	46,036	-79,817	-76,57	81,87	6,589	4,858	10,051	9,435	5,455
10	caucasian	m	right	na	4,825	6,915	6,051	7,062	7,809	9,707	2,981	59,671	72,638	47,691	-83,286	-72,001	81,277	7,062	4,825	11,415	9,747	6,695
11	asian	m	right	na	4,563	5,242	5,674	6,107	5,647	9,148	2,495	65,282	57,146	57,572	-66,185	-62,682	69,945	6,107	4,563	10,382	8,26	5,507
12	asian	m	right	na	3,933	7,628	5,351	8,387	7,653	10,548	2,034	78,123	63,245	38,632	-72,571	-67,317	75,44	8,387	3,933	12,444	9,557	5,313
13	asian	m	right	na	3,787	6,719	5,872	7,176	6,77	9,755	2,064	68,751	61,556	49,693	-78,64	-57,358	74,442	7,176	3,787	11,902	9,953	6,931
14	asian	m	right	na	5,005	6,294	4,875	6,999	7,037	9,309	1,563	69,253	70,097	40,65	-67,712	-79,612	76,095	6,999	5,005	10,547	9,211	5,896
15	asian	m	right	na	5,165	6,681	5,535	7,004	7,856	9,32	2,919	60,147	76,589	43,264	-80,983	-81,156	81,999	7,004	5,165	10,777	9,555	5,742
16	asian	m	right	na	5,286	7,297	4,541	7,196	9,662	7,66	2,95	44,864	-71,299	26,435	76,751	73,944	-80,92	7,196	5,286	11,547	9,297	6,243
17	asian	f	right	na	4,454	6,915	5,894	7,766	7,33	10,276	2,504	70,982	63,167	45,851	-73,58	-68,419	76,942	7,766	4,454	11,158	9,099	5,404
18	asian	m	right	na	4,406	6,147	5,45	7,146	6,783	9,444	2,655	70,531	63,494	45,975	-71,105	-72,717	78,075	7,146	4,406	11,199	9,42	6,232
19	asian	f	right	na	4,986	5,913	5,543	7,108	7,092	9,372	2,422	67,174	66,868	45,958	-70,259	-79,882	80,695	7,108	4,986	11,099	8,998	5,421
20	asian	m	right	na	6,775	6,956	5,593	7,972	10,708	8,458	1,999	46,537	-77,152	30,615	83,999	69,451	-77,517	7,972	6,775	12,135	10,049	6,051
21	asian	m	right	na	4,736	5,946	4,741	7,504	6,831	9,313	2,755	78,579	63,157	38,264	-59,167	-83,546	78,601	7,504	4,736	12,219	8,681	6,56
22	asian	m	right	na	5,468	6,193	6,039	7,538	7,577	10,1	2,435	66,119	66,783	47,098	-68,684	-79,308	80,783	7,538	5,468	11,496	9,866	5,789
23	clp	m	right	left	4,559	5,685	4,394	6,206	6,464	8,281	2,018	66,592	72,884	40,524	-70,172	-80,573	77,377	6,206	4,559	10,842	9,214	5,898
24	clp	m	right	left	4,863	6,398	4,697	5,863	6,876	8,511	2,19	57,232	80,422	42,347	-80,969	-75,371	73,845	5,863	4,863	9,543	8,882	5,5
25	clp	m	right	rechts	4,343	5,479	4,664	5,924	5,597	8,473	2,508	69,839	62,5	47,661	-66,936	-69,701	68,357	5,924	4,343	10,527	8,299	5,405
26	clp	m	right	rechts	3,998	6,861	5,259	7,17	6,904	9,479	2,517	70,768	65,398	43,834	-77,903	-66,931	73,705	7,17	3,998	11,533	9,045	4,69
27	clp	m	right	links	4,381	6,693	5,934	6,543	6,338	9,906	2,718	64,341	60,819	54,839	-76,818	-50,938	66,031	6,543	4,381	11,875	9,145	5,367
28	clp	m	right	links	4,759	5,873	5,707	6,151	5,626	9,638	2,79	65,738	56,5	57,762	-67,328	-56,381	62,873	6,151	4,759	11,738	9,344	5,979
29	clp	f	right	rechts	4,889	6,539	4,329	6,082	6,722	8,763	2,55	62,43	78,445	39,125	-74,332	-74,495	70,368	6,082	4,889	10,366	8,854	5,227
30	clp	m	right	links	4,515	6,138	4,807	6,27	6,888	8,534	2,266	61,845	75,624	42,531	-78,215	-76,588	78,966	6,27	4,515	10,351	8,873	5,34
31	clp	m	right	links	3,857	5,854	4,341	6,883	5,998	8,846	2,811	81,774	59,603	38,623	-60,365	-72,471	73,042	6,883	3,857	11,768	9,489	5,493
32	clp	m	right	links	4,922	6,762	5,282	6,194	7,716	8,723	2,059	52,988	84,096	42,916	-88,025	-77,222	80,996	6,194	4,922	10,58	9,461	6,714
33	clp	m	right	links	4,221	6,854	5,596	7,171	7,414	9,403	2,795	65,158	69,754	45,087	-82,42	-71,536	80,23	7,171	4,221	11,835	8,896	5,597
34	clp	m	right	links	5,079	5,729	5,007	6,616	6,408	9,219	2,957	69,605	65,208	45,187	-61,823	-76,738	72,443	6,616	5,079	10,287	8,392	5,439
