# Supplementary material for: Three-dimensional morphology of first molars in relation to ethnicity and the occurrence of cleft lip and palate
Source: PLoS One. 2017 Oct 9;12(10):e0185472. doi: 10.1371/journal.pone.0185472 (PMC5633149; doi:10.1371/journal.pone.0185472)
Supplement: S3 Table — (CSV) [file pone.0185472.s003.csv]

Group	sex	side	cleft	cleftside	F_J	J_Q	Q_U	U_F	J_O	O_Q	J_U	F_Q	U_O	B_B1	U_F_J	F_J_Q	J_Q_U	Q_U_F	U_F_Q	F_Q_U	F_J_O	J_O_Q	Q1_J1	U1-Q2	S1_I1	M_D	L_C	A_C
caucasian	m	right	na	na	7,3	6,904	4,841	6,726	5,036	4,015	9,719	8,295	8,66	1,995	87,62	71,407	-69,56	-89,883	35,703	54,18	-74,34	-81,204	6,726	7,3	9,844	9,396	6,701	5,701
caucasian	f	right	na	na	5,438	6,337	4,832	5,577	5,581	3,009	8,232	7,309	7,488	2,596	-83,278	76,306	-86,016	88,901	41,379	49,72	-75,913	89,928	5,577	5,438	8,992	9,06	5,898	5,009
caucasian	f	right	na	na	6,531	6,287	5,204	5,855	4,892	3,048	8,564	8,252	7,753	2,765	87,305	80,118	-84,097	-83,671	38,818	44,852	-73,53	-77,793	5,855	6,531	9,464	9,436	7,334	5,318
caucasian	m	right	na	na	5,686	5,459	5,84	5,953	4,641	2,238	8,647	7,483	7,682	2,478	-84,056	84,331	-80,193	78,762	49,953	51,284	-74,533	-80,985	5,953	5,686	8,852	8,69	6,72	5,054
caucasian	f	right	na	na	5,519	5,201	5,489	4,974	3,374	2,571	7,447	7,502	7,089	1,31	-89,723	88,769	88,269	-88,529	47,013	41,517	-70,269	-58,5	4,974	5,519	9,282	7,928	6,121	4,805
caucasian	m	right	na	na	7,103	7,318	4,668	5,33	6,15	3,82	9,379	7,581	8,299	1,988	-83,095	63,408	-79,357	-81,601	37,532	44,069	-85,245	-88,618	5,33	7,103	9,627	9,937	7,76	6,25
caucasian	f	right	na	na	5,969	5,712	3,986	4,838	4,056	3,41	7,621	6,708	7,08	1,302	89,047	70,053	-77,878	-81,513	35,999	45,514	-73,881	-80,529	4,838	5,969	9,759	8,533	6,216	4,75
caucasian	f	right	na	na	5,824	6,073	4,29	5,178	5,04	3,105	7,842	7,171	7,12	2,623	-89,272	74,095	-83,153	-81,976	36,328	45,648	-76,027	-86,628	5,178	5,824	9,101	8,784	6,24	5,446
caucasian	m	right	na	na	6,041	5,616	4,193	4,571	4,62	3,991	8,164	5,996	8,107	1,85	-80,342	61,792	-68,156	86,234	44,252	49,514	-74,706	81,048	4,571	6,041	10,264	9,265	7,26	5,788
caucasian	m	right	na	na	6,522	6,18	4,909	5,664	4,687	3,926	8,713	7,631	8,445	3,057	-89,003	73,789	-77,033	-87,884	40,003	47,881	-69,15	-88,729	5,664	6,522	8,702	9,478	7,497	5,99
caucasian	m	right	na	na	6,346	6,269	4,314	4,958	5,199	3,472	8,679	6,529	7,686	2,349	-80,41	62,333	-71,217	89,253	41,35	49,397	-84,793	-89,645	4,958	6,346	9,69	9,792	7,158	5,278
asian	m	right	na	na	5,615	6,563	3,824	5,779	4,983	3,768	8,306	7,069	7,363	1,544	-86,411	70,467	-77,005	-87,481	32,719	54,762	-74,736	-83,812	5,779	5,615	9,37	8,546	6,22	4,086
asian	m	right	na	na	5,325	6,09	4,44	5,378	4,468	3,588	7,82	7,156	7,57	1,65	-86,118	77,331	-85,371	-86,9	38,276	48,624	-68,027	-82,379	5,378	5,325	9,528	8,6	5,834	4,737
asian	m	right	na	na	5,699	7,093	4,874	6,106	6,392	3,79	8,404	8,433	8,285	2,103	-89,292	81,694	87,138	-80,264	34,729	45,535	-66,911	84,197	6,106	5,699	10,667	9,532	5,831	4,775
asian	m	right	na	na	5,769	6,967	4,836	6,42	5,406	3,9	9,104	7,904	8,392	2,74	-83,506	76,069	-80,634	88,03	37,695	54,275	-70,78	-84,428	6,42	5,769	10,968	9,479	6,884	5,187
asian	m	right	na	na	4,899	6,396	4,388	5,222	4,945	3,658	7,895	6,841	7,477	2,401	-77,519	73,2	-87,779	-89,667	39,901	49,766	-73,073	-85,138	5,222	4,899	9,535	8,252	6,056	4,95
asian	m	right	na	na	5,366	5,828	5,008	5,338	3,9	4,043	7,843	7,365	8,295	2,788	-85,783	82,179	-87,574	-89,275	42,831	46,444	-54,743	-85,627	5,338	5,366	10,371	10,066	6,617	6,068
asian	f	right	na	na	5,886	7,166	4,84	6,433	6,249	4,351	9,25	7,982	9	1,709	-82,759	74,674	-81,052	88,99	37,32	53,69	-68,59	83,001	6,433	5,886	9,987	10,173	6,976	5,386
asian	m	right	na	na	6,017	7,146	4,869	5,374	6,396	3,136	8,511	7,757	7,676	2,48	-83,476	71,635	88,075	-81,666	38,391	43,275	-82,359	-89,541	5,374	6,017	10,623	10,03	6,88	5,596
asian	f	right	na	na	6,56	6,676	4,408	5,548	4,768	3,862	8,472	7,58	7,741	3,644	88,389	69,873	-82,403	-81,482	35,106	46,376	-75,509	-79,178	5,548	6,56	10,036	9,377	7,048	5,569
asian	m	right	na	na	5,955	7,367	4,843	6,894	5,521	4,241	9,686	8,099	8,751	1,94	-82,432	74,024	-76,972	85,366	36,587	58,047	-72,186	-82,884	6,894	5,955	10,849	9,808	8,719	5,524
asian	m	right	na	na	5,003	6,485	4,915	5,787	5,548	3,169	7,895	7,852	7,723	2,128	-86,217	85,204	86,509	-85,959	38,642	47,317	-65,566	-87,99	5,787	5,003	9,399	9,02	5,512	4,245
asian	m	right	na	na	6,413	6,674	4,823	6,736	5,5	4,586	9,827	7,281	9,192	3,187	-83,306	67,573	-63,441	76,091	40,01	63,899	-70,188	82,32	6,736	6,413	11,32	10,026	6,448	4,896
cleft	f	right	left	noncleft	5,702	5,578	5,006	5,044	3,268	3,621	7,475	7,429	6,868	3,452	87,93	82,374	89,698	-84,679	42,14	42,539	-72,061	-71,982	5,044	5,702	9,365	7,831	6,497	5,157
cleft	m	right	right	cleft	6,025	6,08	5,055	6,287	4,984	2,836	7,958	8,584	7,552	1,824	80,506	-89,676	-89,237	-82,226	35,698	46,528	-62,207	-81,713	6,287	6,025	10,973	9,131	6,398	4,75
cleft	m	right	left	noncleft	6,069	5,962	4,583	5,278	4,962	3,538	7,951	7,442	7,894	2,068	88,692	76,418	-82,99	-82,245	37,601	44,644	-67,649	87,406	5,278	6,069	8,605	8,804	6,226	5,251
cleft	m	right	left	noncleft	5,596	6,027	4,731	5,599	4,657	3,257	8,171	7,281	7,665	2,341	-86,25	77,466	-81,877	89,212	40,524	50,263	-70,155	-82,369	5,599	5,596	9,726	9,05	7,434	5,065
cleft	m	right	left	noncleft	5,586	5,404	4,364	5,363	5,045	3,078	7,754	6,785	7,375	2,467	-89,856	76,222	-75,427	87,823	39,998	52,179	-69,843	79,396	5,363	5,586	9,762	8,894	5,975	5,371
cleft	f	right	left	noncleft	5,306	6,625	5,409	5,997	3,037	5,045	8,93	7,555	9,01	1,697	-75,798	77,698	-84,73	82,785	45,261	51,954	-58,868	-72,484	5,997	5,306	9,499	8,888	7,414	5,714
cleft	m	right	right	cleft	5,759	5,899	4,56	4,753	4,67	3,353	7,551	7,189	7,505	2,39	-88,689	76,133	-88,489	-78,967	38,501	40,465	-69,866	-86,796	4,753	5,759	10,209	8,131	6,318	4,979
cleft	m	right	right	cleft	6,321	6,239	4,502	5,619	5,124	3,179	8,382	7,509	7,368	2,719	88,988	73,437	-78,632	-84,838	36,663	48,175	-77,428	-85,499	5,619	6,321	10,244	9,217	6,267	4,345
cleft	m	right	left	noncleft	6,427	5,8	4,927	4,789	4,78	3,478	8,089	7,32	8,099	3,296	-88,89	73,35	-82,447	-82,239	41,832	40,407	-70,945	87,747	4,789	6,427	10,611	9,049	6,159	4,637
cleft	m	right	left	noncleft	6,019	6,057	5,093	5,947	3,608	3,744	8,034	8,221	7,226	2,632	84,34	85,806	-88,222	-84,062	38,043	46,019	-70,355	-69,072	5,947	6,019	10,119	8,51	6,535	4,987
cleft	m	right	left	noncleft	6,44	6,654	4,7	5,588	5,217	3,862	9,137	7,212	8,395	2,158	-81,38	66,825	-74,107	88,585	40,65	50,766	-77,88	-86,953	5,588	6,44	9,753	9,147	7,97	5,843
cleft	m	right	left	noncleft	6,425	6,2	5,118	5,699	5,122	2,702	8,908	7,439	7,688	0,739	-85,615	72,188	-76,58	86,736	43,376	49,887	-83,066	-79,804	5,699	6,425	8,579	9,206	7,124	5,518
cleft	m	right	left	noncleft	6,483	6,331	6,004	5,636	5,273	2,427	8,882	8,204	8,073	2,753	-86,012	79,603	-87,922	89,568	47,037	43,395	-78,608	-75,538	5,636	6,483	10,393	9,234	5,76	5,209
cleft	m	right	left	noncleft	5,601	5,341	4,665	5,761	3,255	3,314	8,141	6,877	6,644	2,706	-88,471	77,85	-71,293	81,817	42,18	56,003	88,138	-71,235	5,761	5,601	8,709	7,378	6,218	4,45
caucasian	m	left	na	na	7,06	6,631	4,824	6,139	5,029	3,378	8,536	8,7	7,747	2,548	80,261	78,837	-84,957	-75,597	32,484	43,113	-71,394	-77,661	6,139	7,06	10,209	9,378	6,601	5,273
caucasian	f	left	na	na	6,255	5,786	4,482	5,853	4,599	3,018	8,119	7,429	7,274	3,204	84,152	76,083	-76,239	-89,07	37,103	51,967	-72,713	-83,341	5,853	6,255	9,375	9,465	5,62	4,692
caucasian	f	left	na	na	6,517	6,629	3,938	5,279	5,432	3,469	8,183	7,354	7,157	3,128	87,182	68,021	-81,745	-75,095	31,168	43,927	-80,601	-86,343	5,279	6,517	9,422	9,594	7,117	5,525
caucasian	m	left	na	na	5,604	6,033	4,129	5,552	5,309	3,337	8,128	6,88	7,411	1,38	-86,461	72,384	-75,329	89,323	36,881	53,796	-74,176	85,266	5,552	5,604	9,956	8,877	6,201	4,904
caucasian	f	left	na	na	5,58	4,872	4,94	5,046	3,547	2,904	7,087	7,339	6,977	2,016	83,512	88,933	-87,506	-85,399	42,137	43,261	-67,958	-82,399	5,046	5,58	10,04	8,372	6,514	5,356
caucasian	m	left	na	na	6,598	6,665	4,93	5,512	5,657	3,643	8,939	7,685	8,401	1,524	-85,266	70,815	-80,203	-85,384	39,749	45,635	-76,229	88,826	5,512	6,598	9,2	9,571	8,354	5,863
caucasian	f	left	na	na	5,804	5,977	4,284	4,862	5,621	2,583	7,776	6,901	6,799	1,579	-86,809	71,703	-82,83	-82,214	37,948	44,265	-83,404	84,974	4,862	5,804	9,649	8,72	6,856	5,356
caucasian	f	left	na	na	5,784	5,454	4,835	4,993	4,57	2,25	7,73	7,109	6,852	1,69	-88,64	78,416	-82,785	-87,359	42,802	44,557	-78,262	-79,348	4,993	5,784	9,027	8,914	6,345	5,286
caucasian	m	left	na	na	5,725	6,021	4,427	5,039	5,195	3,69	8,253	6,605	8,003	2,978	-80,065	68,386	-76,695	88,254	42,062	49,684	-74,281	83,473	5,039	5,725	10,244	9,252	7,077	5,733
caucasian	m	left	na	na	6,243	6,32	4,608	5,299	4,797	3,653	8,516	7,225	7,862	2,623	-85,263	70,205	-78,776	-86,617	39,544	47,073	-76,279	-84,118	5,299	6,243	8,944	9,753	6,656	5,555
caucasian	m	left	na	na	6,062	6,521	4,696	5,024	5,261	3,73	8,426	7,178	8,089	2,474	-81,497	69,455	-83,995	-84,864	40,667	44,197	-75,911	-88,636	5,024	6,062	10,317	10,154	7,247	5,561
asian	m	left	na	na	5,259	6,873	3,46	5,495	5,255	3,9	8,186	6,626	7,028	2,761	-80,874	64,613	-80,552	-87,375	31,44	55,935	-81,048	-83,819	5,495	5,259	10,068	8,7	6,291	4,541
asian	m	left	na	na	5,564	6,062	4,104	4,994	4,829	3,307	7,661	6,716	7,072	2,791	-87,116	70,422	-84,103	-85,348	37,52	47,828	-76,652	-85,531	4,994	5,564	9,043	8,332	5,941	4,438
asian	m	left	na	na	5,952	7,117	4,313	6,806	6,086	4,147	9,273	7,893	8,368	2,293	-86,999	73,701	-74,176	87,443	33,083	59,473	-70,92	85,931	6,806	5,952	10,903	10,058	6,105	4,289
asian	m	left	na	na	5,891	6,996	4,304	6,243	5,494	3,944	8,938	7,6	8,027	2,634	-85,149	71,699	-78,094	-89,713	34,491	55,222	-74,477	-85,743	6,243	5,891	10,65	9,751	7,019	5,225
asian	m	left	na	na	5,344	6,165	4,657	5,766	5,691	3,353	7,92	7,625	7,794	2,466	-89,144	82,661	-86,977	-86,581	37,569	49,012	-66,093	81,517	5,766	5,344	10,102	9,135	6,214	4,513
asian	m	left	na	na	5,99	6,647	5,131	6,187	4,798	4,08	8,883	8,039	8,385	2,447	-86,326	78,826	-82,919	-89,981	39,661	50,321	-69,328	-83,377	6,187	5,99	9,515	9,503	6,993	5,754
asian	f	left	na	na	5,649	7,166	5,116	6,452	5,63	3,846	8,617	8,717	8,371	2,308	-89,431	84,844	87,441	-82,871	35,616	47,255	-63,576	-83,536	6,452	5,649	10,227	9,789	7,886	5,195
asian	m	left	na	na	5,93	7,255	4,248	5,357	6,476	3,677	8,039	7,915	7,519	2,161	-89,318	73,005	84,356	-69,53	30,183	39,346	-76,962	86,605	5,357	5,93	10,399	10,37	7,459	6,332
asian	f	left	na	na	6,263	6,491	4,653	5,513	5,193	3,232	8,43	7,518	7,457	2,663	-88,799	72,216	-83,066	-85,001	38,065	46,936	-78,631	-81,936	5,513	6,263	10,307	9,043	7,284	5,49
asian	m	left	na	na	6,493	8,688	5,583	6,627	5,683	4,944	10,149	9,202	9,375	1,609	-78,655	73,01	87,846	-82,558	36,987	45,571	-74,947	-70,52	6,627	6,493	8,478	10,317	6,966	5,529
asian	m	left	na	na	5,211	5,967	4,577	5,498	5,226	3,078	7,356	7,659	7,183	2,518	86,728	86,228	87,44	-81,438	36,222	45,216	-64,698	87,875	5,498	5,211	10,433	9,056	5,445	4,787
asian	m	left	na	na	6,342	6,989	5,443	6,002	5,22	3,916	9,752	7,571	9,029	2,358	-75,66	69,006	-77,37	82,671	45,484	51,845	-77,374	-81,193	6,002	6,342	10,358	9,957	6,782	5,039
cleft	f	left	left	cleft	5,434	5,664	4,428	5,243	3,121	3,327	7,512	7,146	6,667	1,542	89,408	80,141	-84,572	-85,1	38,126	46,974	-74,467	-57,158	5,243	5,434	9,341	7,736	6,649	5,886
cleft	m	left	right	noncleft	5,503	5,608	5,08	6,184	5,119	2,66	8,132	7,625	7,678	1,479	87,986	86,662	-81,043	84,592	41,557	53,851	-65,7	86,146	6,184	5,503	11,097	9,344	6,517	4,994
cleft	m	left	left	cleft	5,573	5,908	4,418	5,448	4,662	2,975	8,047	6,966	7,158	2,366	-86,208	74,636	-78,586	89,197	39,357	51,446	-75,631	-81,032	5,448	5,573	9,383	8,779	6,298	4,861
cleft	m	left	left	cleft	5,401	5,968	3,965	5,509	4,943	3,512	7,649	7,058	7,278	2,309	89,023	76,572	-81,292	-85,084	34,037	51,047	-68,74	88,099	5,509	5,401	9,408	8,663	6,437	5,207
cleft	m	left	left	cleft	5,488	5,459	4,489	5	4,639	2,916	7,549	6,629	7,179	2,83	-88,063	74,532	-81,754	88,446	42,611	48,943	-73,189	89,522	5	5,488	10,335	8,813	6,06	5,239
cleft	f	left	left	cleft	6,171	6,359	4,543	5,606	4,282	3,806	8,12	7,829	7,563	1,371	87,045	77,321	-85,167	-79,562	34,799	44,762	-72,625	-76,501	5,606	6,171	9,56	8,818	6,941	5,394
cleft	m	left	right	noncleft	5,653	5,488	4,803	5,23	4,125	3,246	7,786	7,147	7,691	2,415	-88,722	79,795	-81,894	-89,251	42,223	47,028	-65,171	-84,5	5,23	5,653	10,738	8,871	6,317	5,436
cleft	m	left	right	noncleft	6,322	6,867	4,242	5,5	5,341	3,197	8,583	7,451	7,042	3,213	-87,156	68,651	-81,597	-81,035	34,224	46,811	-85,225	-75,737	5,5	6,322	10,664	9,336	7,001	5,086
cleft	m	left	left	cleft	5,978	6,114	4,272	5,066	4,835	3,875	7,822	7,078	7,754	2,192	89,786	71,648	-83,904	-81,784	36,676	45,108	-69,094	88,463	5,066	5,978	9,78	9,221	6,542	4,713
cleft	m	left	left	cleft	4,789	5,931	5,897	5,838	4,034	3,804	7,658	8,09	7,737	2,957	-88,328	-82,569	80,693	87,165	46,723	46,111	-56,306	-81,699	5,838	4,789	9,755	7,994	6,584	5,183
cleft	m	left	left	cleft	6,823	5,88	5,009	4,882	4,255	3,278	8,861	6,843	8,024	2,168	-82,973	64,696	-71,327	87,555	46,992	45,453	-82,4	-78,156	4,882	6,823	9,933	9,315	8,028	6,16
cleft	m	left	left	cleft	6,217	6,645	4,424	5,429	5,308	3,887	8,638	7,288	8,047	2,491	-84,485	68,946	-79,325	-85,137	37,214	47,923	-76,128	-88,798	5,429	6,217	9,906	9,718	7,939	6,366
cleft	m	left	left	cleft	6,203	5,884	4,837	5,763	4,738	2,772	8,161	7,825	7,258	2,812	85,92	80,65	-81,329	-85,243	38,026	47,217	-74,242	-80,167	5,763	6,203	10,189	9,245	6,239	5,277
cleft	m	left	left	cleft	5,76	5,352	4,412	5,427	4,046	3,717	7,856	6,865	7,554	2,999	89,163	76,22	-73,265	87,862	39,961	52,178	-71,425	87,058	5,427	5,76	9,097	8,136	6,071	4,105
