# Supplementary material for: Three-dimensional morphology of first molars in relation to ethnicity and the occurrence of cleft lip and palate
Source: PLoS One. 2017 Oct 9;12(10):e0185472. doi: 10.1371/journal.pone.0185472 (PMC5633149; doi:10.1371/journal.pone.0185472)
Supplement: S4 Table — (CSV) [file pone.0185472.s004.csv]

side	cleftside	Group	Size	Normalized
left	NA	caucasian	25,7914	5,0581
left	NA	caucasian	22,6083	4,43386
left	NA	caucasian	23,3826	4,58571
left	NA	caucasian	24,3427	4,774
left	NA	caucasian	22,9076	4,49255
right	NA	caucasian	22,2112	4,35598
right	NA	caucasian	22,8529	4,48183
right	NA	caucasian	23,5291	4,61443
left	NA	caucasian	24,5049	4,8058
left	NA	caucasian	22,2991	4,37321
left	NA	caucasian	21,9875	4,31211
right	NA	caucasian	23,4089	4,59087
right	NA	caucasian	25,2851	4,95882
left	NA	caucasian	22,9483	4,50054
right	NA	caucasian	23,095	4,52931
right	NA	caucasian	24,8234	4,86826
right	NA	caucasian	25,5122	5,00336
left	NA	caucasian	24,2896	4,76359
right	NA	caucasian	22,843	4,47988
right	NA	caucasian	22,5091	4,41441
right	NA	asian	25,8908	5,0776
right	NA	asian	24,2274	4,75138
right	NA	asian	26,4945	5,19601
right	NA	asian	27,5047	5,39412
left	NA	asian	24,1941	4,74485
right	NA	asian	23,2419	4,5581
left	NA	asian	24,6972	4,84353
left	NA	asian	24,3208	4,76971
left	NA	asian	26,028	5,1045
right	NA	asian	24,7241	4,84879
left	NA	asian	25,2512	4,95216
left	NA	asian	24,7316	4,85026
left	NA	asian	25,6604	5,03242
right	NA	asian	24,7553	4,85492
left	NA	asian	26,0312	5,10513
left	NA	asian	23,6458	4,63732
left	NA	asian	26,2966	5,15718
right	NA	asian	24,8605	4,87554
left	NA	asian	22,1798	4,34982
right	NA	asian	24,651	4,83446
right	NA	asian	22,4576	4,40429
left	NA	asian	24,8345	4,87044
right	NA	asian	26,3522	5,16809
right	NA	asian	23,6622	4,64053
right	left	cleft	24,7176	4,84753
right	left	cleft	23,5375	4,61608
right	left	cleft	23,9957	4,70595
left	left	cleft	24,4776	4,80044
right	left	cleft	23,9477	4,69652
right	left	cleft	24,7337	4,85069
right	left	cleft	22,4967	4,41197
left	left	cleft	22,9558	4,50199
left	left	cleft	24,5435	4,81338
left	left	cleft	22,3155	4,37643
left	right	cleft	23,4216	4,59336
left	left	cleft	23,4658	4,60202
left	left	cleft	23,8581	4,67896
right	right	cleft	24,2231	4,75054
left	right	cleft	24,8839	4,88014
left	right	cleft	21,9078	4,29647
left	left	cleft	22,7191	4,45558
left	left	cleft	23,0025	4,51117
right	left	cleft	22,3509	4,38338
left	left	cleft	22,7304	4,45779
right	left	cleft	22,6336	4,43881
right	right	cleft	22,5979	4,43181
right	right	cleft	21,7602	4,26753
right	left	cleft	23,1589	4,54183
