# Supplementary material for: Three-dimensional morphology of first molars in relation to ethnicity and the occurrence of cleft lip and palate
Source: PLoS One. 2017 Oct 9;12(10):e0185472. doi: 10.1371/journal.pone.0185472 (PMC5633149; doi:10.1371/journal.pone.0185472)
Supplement: S5 Table — (CSV) [file pone.0185472.s005.csv]

side	group	Size	Normalized
rigth	caucasian	20,037	4,72276
rigth	caucasian	18,1188	4,27064
rigth	caucasian	19,1055	4,50321
rigth	caucasian	18,6702	4,40062
rigth	caucasian	18,1965	4,28897
rigth	caucasian	20,2532	4,77374
rigth	caucasian	18,0321	4,25021
rigth	caucasian	18,0419	4,25253
rigth	caucasian	18,82	4,43591
rigth	caucasian	18,7832	4,42724
rigth	caucasian	18,8074	4,43296
left	caucasian	20,1945	4,75988
left	caucasian	18,3872	4,33391
left	caucasian	18,8598	4,44529
left	caucasian	18,0267	4,24894
left	caucasian	18,5354	4,36882
left	caucasian	19,5391	4,60541
left	caucasian	18,6557	4,39719
left	caucasian	18,1022	4,26674
left	caucasian	19,1601	4,51608
left	caucasian	18,6843	4,40393
left	caucasian	19,3879	4,56978
rigth	asian	17,6463	4,15926
rigth	asian	17,777	4,19008
rigth	asian	20,0904	4,73534
rigth	asian	20,4595	4,82235
rigth	asian	18,8613	4,44564
rigth	asian	19,8282	4,67355
rigth	asian	20,1064	4,73913
rigth	asian	20,3583	4,79849
rigth	asian	19,1149	4,50543
rigth	asian	20,4076	4,81012
rigth	asian	18,6691	4,40036
rigth	asian	20,782	4,89836
left	asian	17,911	4,22167
left	asian	17,251	4,06609
left	asian	20,393	4,80668
left	asian	19,9986	4,71372
left	asian	19,0376	4,48721
left	asian	19,7701	4,65985
left	asian	19,6196	4,62437
left	asian	19,9869	4,71095
left	asian	18,6831	4,40364
left	asian	20,7971	4,90193
left	asian	18,6203	4,38885
left	asian	20,6495	4,86714
rigth	cleft	17,3106	4,08015
rigth	cleft	19,3852	4,56914
rigth	cleft	18,0237	4,24822
rigth	cleft	18,5177	4,36466
rigth	cleft	18,5797	4,37927
rigth	cleft	18,7858	4,42786
rigth	cleft	17,579	4,1434
rigth	cleft	18,9613	4,46922
rigth	cleft	18,9298	4,46179
rigth	cleft	18,4038	4,33783
rigth	cleft	20,4594	4,82232
rigth	cleft	18,7047	4,40875
rigth	cleft	19,9154	4,6941
rigth	cleft	17,039	4,01614
left	cleft	17,3652	4,09302
left	cleft	19,1873	4,5225
left	cleft	18,1842	4,28605
left	cleft	17,5404	4,13431
left	cleft	18,3101	4,31573
left	cleft	18,723	4,41306
left	cleft	18,3554	4,32642
left	cleft	19,3633	4,56398
left	cleft	18,4268	4,34324
left	cleft	18,1599	4,28034
left	cleft	19,5416	4,606
left	cleft	19,4988	4,59592
left	cleft	19,703	4,64404
left	cleft	17,0936	4,02899
