# Supplementary material for: Three-dimensional morphology of first molars in relation to ethnicity and the occurrence of cleft lip and palate
Source: PLoS One. 2017 Oct 9;12(10):e0185472. doi: 10.1371/journal.pone.0185472 (PMC5633149; doi:10.1371/journal.pone.0185472)
Supplement: S6 Table — (CSV) [file pone.0185472.s006.csv]

.	side	group	Ax	Ay	Az	Bx	By	Bz	Cx	Cy	Cz	Dx	Dy	Dz	Ex	Ey	Ez	Fx	Fy	Fz	Gx	Gy	Gz	Hx	Hy	Hz	Ix	Iy	Iz	Jx	Jy	Jz	Kx	Ky	Kz	Lx	Ly	Lz	Mx	My	Mz	Nx	Ny	Nz	Ox	Oy	Oz	Px	Py
1	1	2	3,176	8,299	0,246	3,045	4,829	-0,305	2,727	2,893	1,194	2,552	1,685	1,228	1,906	1,729	1,206	0,636	5,043	2,699	0,656	7,633	1,477	-2,987	4,919	-1,719	-1,513	9,432	-1,295	1,037	9,449	1,581	3,364	9,619	0,521	3,939	9,729	-0,033	4,324	9,523	0,026	5,752	7,159	1,584	6,152	4,573	0,452	7,702	6,831
2	1	3	3,632	7,98	1,599	2,952	4,779	1,271	2,03	2,311	1,322	1,517	1,23	1,386	0,834	1,551	1,426	0,205	4,894	4,035	0,784	7,891	2,983	-3,143	4,679	0,619	-1,614	9,319	1,082	1,725	9,167	3,568	4,58	9,857	1,795	5,141	9,697	1,663	5,948	9	1,461	6,402	6,075	2,628	6,327	4,122	1,207	8,034	5,603
3	1	3	2,583	4,512	-0,833	1,785	1,519	-0,775	0,259	-0,328	0,358	-0,594	-1,93	0,271	-1,075	-1,279	0,211	-1,738	2,552	2,123	-0,193	4,929	1,201	-4,123	2,765	-0,746	-2,67	6,507	-0,779	0,487	6,681	0,837	3,772	5,99	-0,935	4,145	5,421	-1,279	4,7	4,729	-1,158	5,018	2,164	0,906	4,234	0,002	-0,187	6,149	1,19
4	1	3	4,389	15,081	-1,45	4,489	11,836	-1,275	3,236	9,811	-1,119	2,506	8,069	-1,112	2,221	8,389	-0,986	1,36	11,934	2,019	1,48	14,672	0,384	-1,982	12,186	-1,524	0,18	16,362	-0,535	2,342	15,962	0,726	4,429	16,247	-0,597	4,865	16,022	-0,884	5,104	15,733	-0,779	6,78	12,753	0,887	6,64	10,81	-0,793	8,631	12,791
5	1	3	3,165	10,37	2,453	2,072	7,474	2,373	1,39	6,076	3,09	0,163	3,837	5,142	-0,251	4,416	5,325	-0,459	9,184	5,857	0,459	11,276	3,866	-4,207	9,616	1,162	-1,341	13,009	1,913	0,86	12,571	4,191	3,598	12,185	2,79	4,104	11,54	2,506	4,633	10,969	2,736	6,077	8,124	3,901	5,275	5,891	2,824	7,366	6,611
6	1	3	0,911	2,647	4,905	0,066	-0,722	4,438	-0,691	-2,475	4,908	-1,811	-4,404	6,489	-2,248	-3,732	6,399	-2,353	0,489	7,842	-1,714	2,974	6,23	-6,073	1,859	3,004	-3,586	5,926	3,123	-1,381	4,733	7,357	1,842	4,054	5,008	2,275	3,629	4,94	2,618	3,152	4,968	3,843	0,634	6,518	3,036	-2,074	5,318	5,161	-0,196
7	1	3	3,489	14,106	9,488	3,891	10,453	9,314	3,903	8,158	9,932	3,907	6,504	11,104	2,942	6,844	11,021	1,932	10,688	12,729	1,801	13,7	10,739	-3,041	10,229	8,515	-0,775	14,955	9,031	1,44	15,116	11,056	3,196	15,595	9,754	3,712	15,588	8,924	4,261	15,383	8,932	6,87	12,881	11,161	7,077	10,145	9,748	8,046	12,928
8	1	3	43,5	7,387	-5,167	43,258	4,361	-6,264	41,961	2,47	-6,046	41,318	0,693	-6,056	40,677	1,103	-5,913	40,135	4,667	-3,494	41,131	7,476	-5,066	37,222	5,496	-7,105	39,685	9,674	-6,713	41,992	9,19	-3,481	44,3	9,203	-5,304	45,113	8,687	-5,772	45,403	8,086	-5,903	46,842	4,825	-3,908	46,057	2,772	-5,567	47,957	3,955
9	1	3	42,55	5,513	-5,298	42,565	2,284	-6,174	41,21	0,364	-5,751	40,877	-1,765	-5,654	40,12	-1,277	-5,729	39,3	3,114	-4,035	40,448	5,604	-4,782	36,46	3,464	-6,123	38,853	7,937	-5,554	41,419	7,038	-3,328	43,835	7,123	-4,518	44,223	6,446	-5,322	45,082	5,793	-4,991	46,176	3,171	-3,625	44,985	1,203	-5,451	47,085	3,012
10	1	1	47,361	15,897	-0,252	46,631	12,08	-0,216	46,448	10,521	0,935	46,4	8,13	1,358	45,713	8,06	1,271	43,465	12,386	3,223	43,955	14,917	2,199	39,528	12,526	-1,39	41,118	17,534	-1,315	43,992	17,439	2,459	47,615	17,075	-0,092	48,412	16,725	-0,027	49,518	15,948	-0,024	50,823	14,425	1,405	50,128	11,62	0,414	51,583	14,102
11	1	2	47,277	21,438	1,852	47,49	18,472	1,244	46,817	16,176	1,278	46,488	13,553	2,322	44,091	14,807	2,428	43,309	18,419	3,736	43,689	20,372	2,568	40,625	17,905	-2,622	42,175	22,49	-1,132	43,527	22,269	2,96	47,081	23,139	1,764	48,533	22,875	1,819	49,894	22,138	1,71	50,775	19,893	2,928	51,155	17,472	2,142	52,976	19,97
12	1	3	56,997	-9,447	-5,878	57,031	-13,152	-6,023	56,445	-14,882	-5,304	56,559	-17,422	-5,276	55,611	-17,335	-5,28	54,185	-11,384	-2,656	54,815	-9,562	-4,619	50,865	-11,321	-6,845	52,945	-7,748	-5,918	55,212	-7,941	-4,06	57,495	-7,871	-6,432	57,767	-8,086	-6,467	58,332	-8,387	-6,431	59,958	-11,361	-4,284	59,975	-13,46	-5,255	61,531	-11,548
13	1	3	53,428	0,35	1,641	53,177	-2,656	1,633	52,188	-6,247	1,525	52,614	-7,812	2,235	51,892	-7,574	2,177	49,342	-3,876	3,838	49,879	-1,009	2,587	46,695	-4,085	0,115	47,667	0,591	0,225	50,122	0,973	3,507	53,781	1,683	1,725	54,678	1,413	1,836	55,216	1,106	1,825	56,548	-1,131	3,566	56,173	-3,609	3,117	57,988	-1,064
14	1	3	62,007	-5,849	-2,45	61,985	-9,271	-2,353	61,135	-11,34	-1,802	61,971	-13,776	-1,838	60,956	-13,667	-1,879	59,599	-9,542	2,085	59,075	-7,209	0,41	54,523	-10,055	-2,617	55,946	-5,605	-2,59	59,482	-5,427	1,154	61,643	-4,803	-0,947	62,306	-4,889	-2,039	63,082	-5,034	-1,783	65,83	-6,917	-0,957	65,903	-10,078	-1,608	66,7	-6,756
15	1	2	58,844	-4,425	1,313	58,376	-8,45	1,481	57,99	-11,299	1,558	58,133	-13,172	2,418	57,033	-12,832	2,453	55,733	-7,557	4,083	55,747	-5,753	3,131	51,172	-7,819	0,188	53,303	-3,108	1,177	56,183	-3,834	3,554	59,112	-2,82	1,286	59,697	-3,354	1,944	60,565	-3,662	1,506	62,247	-6,544	2,541	61,947	-9,133	1,54	63,337	-6,46
16	1	2	56,541	-7,026	2,124	55,85	-9,948	1,883	55,247	-12,773	1,881	54,825	-14,4	2,243	53,888	-13,866	2,22	52,2	-10,151	3,556	53,215	-7,39	3,137	50,014	-10,219	0,103	51,711	-5,331	1,331	53,799	-5,44	3,013	56,875	-5,131	2,024	57,715	-5,66	1,936	58,458	-6,3	2,086	59,105	-8,802	3,41	59,229	-11,11	2,133	61,175	-8,435
17	1	2	45,104	20,127	10,76	44,855	17,399	10,059	44,674	14,411	11,097	44,906	12,417	11,411	42,884	13,014	11,508	41,461	16,566	13,795	41,682	19,538	10,917	38,487	16,338	9,291	39,645	21,536	8,135	42,535	21,482	12,629	45,727	22,08	10,243	46,439	21,665	9,56	47,33	21,274	9,927	48,76	19,074	12,33	48,574	16,431	10,653	50,088	18,983
18	1	2	41,367	17,101	11,761	41,725	13,684	11,213	41,449	10,872	12,168	41,824	9,339	12,59	42,701	9,034	13,312	44,434	10,582	14,479	45,105	13,459	12,969	46,727	11,444	10,717	47,102	16,497	9,052	45,19	15,776	13,856	43,76	17,904	12,439	42,205	18,62	12,204	41,179	19,028	12,453	38,229	17,964	13,881	38,194	16,189	13,003	36,869	18,809
19	1	1	47,432	17,131	9,792	46,424	14,33	9,745	45,816	12,338	9,519	45,497	10,224	11,156	44,752	10,725	11,466	44,714	14,465	13,335	44,611	16,832	10,838	39,792	14,146	8,658	41,676	18,538	8,837	45,134	18,854	12,146	47,394	18,527	10,095	48,028	18,027	9,373	48,973	17,622	9,449	49,667	15,415	11,138	49,393	13,436	10,214	50,702	15,159
20	1	1	42,45	20,586	10,183	41,83	16,296	10,862	41,508	14,408	10,834	41,041	12,871	11,198	40,039	13,305	11,085	38,196	17,014	14,174	39,233	19,797	11,874	35,793	16,338	10,173	36,944	21,441	9,778	39,253	21,674	13,281	42,671	21,861	10,871	43,079	21,395	10,206	44,165	20,922	10,632	45,736	18,624	12,099	44,95	16,209	11,041	46,462	18,392
21	1	1	45,561	23,739	11,336	45,221	19,739	11,469	45,154	17,43	11,54	44,968	15,411	11,496	43,716	15,686	11,61	42,169	20,165	13,722	42,762	22,937	12,545	39,149	19,729	10,796	40,449	23,906	10,974	42,902	24,739	13,363	45,477	24,802	11,553	46,114	24,534	11,26	47,059	24,109	11,307	48,332	21,981	12,542	48,107	19,424	11,361	49,573	22,419
22	1	1	43,674	13,669	9,809	42,807	10,507	9,379	42,87	8,704	9,555	41,853	7,594	9,907	40,984	8,47	10,725	40,277	11,094	11,79	40,974	13,618	10,278	36,969	11,264	6,234	38,649	16,041	6,818	41,667	14,858	11,451	43,905	15,122	10,09	44,674	14,739	9,49	45,305	14,585	9,708	46,479	12,469	10,93	46,107	10,165	9,973	48,547	12,622
23	1	2	9,17	-6,64	16,655	8,959	-9,102	16,384	8,701	-11,989	17,267	8,82	-13,907	17,244	7,73	-13,744	17,33	6,17	-9,357	19,982	6,102	-6,796	17,649	2,455	-10,215	15,129	3,393	-5,269	14,117	6,51	-5,052	18,892	9,05	-4,654	16,997	10,103	-4,907	16,851	11,237	-5,492	16,791	12,874	-7,475	17,691	12,586	-10,328	16,191	13,679	-7,578
24	1	2	5,684	10,072	22,954	5,565	7,327	22,289	4,214	4,017	22,816	3,912	2,887	22,888	2,877	3,384	22,934	2,318	6,976	25,448	2,929	9,825	24,167	-1,043	7,027	21,307	0,772	11,497	22,033	3,313	11,215	24,774	5,502	11,976	23,06	6,425	11,965	22,827	7,107	11,473	23,031	8,859	8,568	24,617	9,183	6,201	22,844	10,915	8,371
25	1	2	3,795	4,563	18,629	3,835	2,016	18,572	3,794	-0,788	19,497	3,408	-2,496	19,502	2,449	-1,788	19,931	0,754	1,581	21,9	1,185	4,618	20,842	-2,563	1,534	19,209	-0,802	6,286	19,199	1,601	6,331	20,642	3,703	6,512	19,534	4,607	6,422	19,451	5,323	6,213	19,453	7,116	4,237	20,238	7,155	1,136	19,035	8,19	3,888
26	1	2	6,428	6,477	23,241	7,482	2,798	22,879	6,81	0,446	22,939	6,888	-1,359	23,639	9,09	-1,371	24,312	10,67	0,117	24,937	10,608	3,056	23,339	11,776	-0,403	21,252	11,72	7,036	20,049	10,422	6,88	24,615	8,216	8,521	22,155	7,369	8,588	22,294	6,569	8,963	22,337	3,58	8,132	24,544	2,843	5,804	22,986	0,822	7,335
27	1	1	5,959	2,238	24,79	6,106	-0,345	24,204	4,964	-2,67	24,256	5,16	-4,429	25,091	4,096	-4,248	24,799	2,322	-1,21	27,075	2,772	1,383	26,102	-0,577	-0,218	22,57	0,873	3,943	22,607	3,332	3,238	26,409	5,983	4,043	24,98	6,593	3,739	24,56	7,096	3,36	24,764	8,698	0,698	26,575	8,502	-1,607	25,379	10,803	-0,03
28	1	1	-0,483	8,139	0,566	-0,584	5,414	0,139	-0,895	3,012	0,742	-2,404	2,089	1,395	-2,845	3,012	1,818	-3,338	5,772	3,619	-2,611	8,364	1,383	-6,441	6,28	-0,007	-4,107	10,702	-0,27	-2,095	10,021	2,202	-0,661	10,573	0,922	0,288	10,145	0,482	1,826	9,245	0,464	3,149	6,395	1,643	2,374	4,036	0,044	4,079	6,642
29	1	1	-2,609	5,98	-0,649	-3,093	1,83	-0,612	-3,783	-0,411	1,152	-4,258	-1,41	1,028	-5,261	-1,062	1,434	-6,13	3,209	3,584	-5,562	5,512	1,401	-9,948	3,708	-0,27	-7,644	8,046	-0,179	-5,578	7,606	2,274	-2,564	7,563	-0,056	-1,212	6,83	-0,349	-0,451	6,188	-0,106	0,49	3,901	2,078	0,11	1,283	0,328	1,561	3,693
30	1	1	0,299	6,652	0,463	0,036	3,297	0,32	-0,649	1,285	0,699	-0,605	-0,816	1,64	-1,749	-0,37	1,015	-3,244	3,35	3,092	-2,295	6,724	1,962	-5,665	3,779	0,783	-3,992	8,394	0,2	-1,93	7,932	2,152	0,981	8,556	0,42	1,707	8,137	-0,238	2,369	7,835	0,408	3,721	5,261	1,617	3,066	2,559	0,977	5,031	4,75
31	1	2	3,07	6,543	5,376	2,61	2,696	5,523	2,166	0,204	6,8	1,626	-0,565	7,132	-0,944	1,38	7,22	-0,655	4,594	9,124	0,106	6,882	7,181	-3,75	4,978	4,761	-0,559	9,08	5,038	1,435	8,461	7,36	3,145	8,364	6,464	3,989	7,573	5,247	5,465	6,635	4,961	5,906	4,543	7,224	5,791	2,524	6,293	7,736	4,238
32	1	2	4,246	9,636	2,375	4,531	5,974	1,587	4,106	3,85	2,269	4,196	1,598	2,052	1,608	3,065	2,319	0,181	5,298	4,189	1,51	8,71	2,842	-2,249	5,947	-1,072	-1,011	11,407	-1,172	1,265	10,629	4,738	3,714	11,911	3,212	5,072	11,424	2,16	6,072	10,814	2,736	7,037	8,516	3,979	7,755	5,429	2,597	9,445	8,793
33	1	3	0,694	-0,68	2,71	1,513	-3,49	2,532	1,404	-6,061	3,057	1,67	-7,617	3,378	0,664	-7,411	3,604	-1,703	-4,7	6,177	-1,483	-1,549	3,769	-3,589	-4,625	3,92	-3,051	0,456	4,127	-1,657	0,344	5,584	-0,604	1,015	4,042	1,143	0,754	3,098	2,588	0,281	3,747	3,748	-1,499	5,128	4,376	-3,847	2,915	5,788	-1,623
34	1	1	2,888	9,975	-0,363	2,561	5,489	-0,749	2,394	3,3	-0,526	2,019	1,895	0,042	-0,677	3,546	0,144	-0,731	6,747	2,559	0,274	9,404	0,675	-3,983	6,298	-1,316	-0,492	11,987	0,111	0,714	11,329	2,109	2,138	11,894	1,41	3,751	11,487	0,089	5,363	10,841	0,456	6,921	8,286	2,302	5,735	5,405	0,594	8,235	8,48
35	2	2	-42,02	9,394	1,439	-43,107	6,692	0,425	-42,644	4,41	1,77	-42,583	3,242	1,685	-41,806	3,353	1,757	-40,071	6,421	3,381	-39,887	8,926	2,186	-36,586	7,145	-0,006	-37,576	11,3	0,394	-40,019	10,806	3,085	-42,368	11,669	1,728	-42,853	11,646	1,612	-43,12	11,57	1,581	-45,706	9,234	2,615	-45,974	6,982	1,501	-47,008	8,575
36	2	3	-43,8	13,409	0,748	-43,513	10,665	0,717	-43,76	7,747	0,63	-43,863	6,273	2,074	-43,19	6,185	2,126	-40,785	9,282	4,173	-40,903	12,283	2,415	-37,736	9,381	1,515	-38,829	14,044	2,049	-40,765	13,869	3,386	-43,453	15,376	1,849	-44,113	15,249	1,718	-45,029	14,882	1,608	-46,765	11,951	2,795	-47,039	10,225	2,369	-48,693	11,217
37	2	3	-44,053	3,48	0,413	-43,613	0,383	0,227	-42,425	-1,696	0,84	-41,32	-2,946	0,725	-40,704	-2,334	0,871	-40,076	0,263	2,234	-40,687	2,738	1,062	-37,151	1,077	-0,732	-38,842	5,722	-1,608	-41,358	4,291	2,134	-44,391	4,797	0,5	-44,823	4,704	0,437	-45,525	4,131	0,406	-46,918	0,649	1,006	-46,461	-1,231	-0,031	-47,696	-0,292
38	2	3	-41,072	12,574	-4,352	-41,353	9,409	-4,237	-41,135	7,393	-3,538	-40,363	5,584	-3,196	-39,713	5,999	-2,698	-38,634	8,751	-0,774	-39,04	12,088	-2,519	-35,843	9,325	-5,19	-36,985	13,652	-4,284	-39,372	13,404	-2,653	-41,302	13,921	-4,257	-41,646	13,654	-4,401	-42,12	13,496	-4,338	-44,273	10,947	-2,774	-44,224	8,742	-4,677	-45,627	10,676
39	2	3	-43,913	9,493	1,761	-43,215	6,086	1,665	-42,575	4,514	3,609	-42,195	2,392	4,145	-41,324	2,659	4,109	-40,085	7,26	5,469	-40,816	9,769	3,801	-36,32	7,593	1,034	-39,209	11,826	1,487	-41,226	11,196	3,987	-43,925	11,244	2,73	-44,651	10,629	2,298	-45,48	9,749	2,342	-46,919	7,552	3,325	-46,078	4,92	2,696	-48,408	6,549
40	2	3	-40,936	15,719	5,435	-41,612	12,6	4,947	-40,786	10,503	5,502	-39,618	9,344	5,754	-38,968	10,168	6,754	-38,206	12,591	8,673	-38,121	15,336	6,251	-34,817	12,961	4,059	-35,384	17,479	4,465	-37,894	17,256	7,074	-40,551	17,752	5,757	-41,111	17,356	5,69	-41,845	16,853	5,824	-44,413	15,085	7,384	-44,566	12,518	5,779	-45,976	14,302
41	2	3	-46,085	13,044	8,156	-45,9	9,579	8,493	-45,335	7,511	9,702	-44,8	5,821	10,274	-44,168	6,264	10,185	-43,16	10,389	11,342	-43,374	13,169	9,939	-39,527	10,697	8,239	-42,675	15,344	8,891	-43,53	14,784	9,423	-45,714	14,344	8,321	-46,2	14,239	8,344	-46,976	14,191	8,358	-48,79	11,312	11,063	-48,546	8,613	9,184	-50,985	10,796
42	2	3	0,67	7,567	-5,229	1,466	4,299	-5,732	1,962	2,634	-5,55	3,1	0,372	-4,401	4,019	0,67	-4,333	4,505	4,411	-1,963	3,33	7,066	-3,465	7,998	5,282	-6,681	5,534	9,48	-6,058	3,635	8,856	-2,965	0,078	8,68	-4,826	-0,517	8,175	-4,806	-1,555	7,562	-4,85	-2,26	5,29	-3,389	-1,687	3,16	-5,048	-3,077	4,884
43	2	3	-0,792	10,699	-5,509	-1,23	7,354	-6,284	-0,28	5,74	-4,617	0,816	4,17	-4,406	1,331	4,608	-4,106	2,099	7,302	-2,197	1,753	10,17	-3,868	5,251	8,47	-5,894	3,776	12,47	-5,334	1,507	11,683	-2,819	-1,172	12,324	-3,725	-1,627	11,87	-4,769	-2,092	11,631	-4,559	-4,126	9,63	-3,637	-3,906	7,164	-5,489	-5,018	9,345
44	2	1	-4,535	16,755	2,058	-4,493	12,788	1,461	-3,872	10,437	2,363	-3,455	8,566	2,439	-2,544	8,884	2,761	-1,355	12,716	4,064	-1,224	15,554	2,827	2,249	13,839	-1,246	1,085	18,04	-1,084	-1,616	17,483	3,443	-4,58	17,998	2,131	-5,27	17,715	0,878	-5,946	17,547	1,029	-8,58	15,052	3,924	-8,086	12,302	2,257	-9,6	14,302
45	2	2	-2,157	19,459	1,592	-2,311	16	1,175	-1,177	13,756	1,295	-0,63	11,495	1,966	1,312	12,756	2,317	2,226	15,951	4,631	1,57	18,48	2,588	4,802	16,424	-1,22	3,224	20,692	-1,168	1,433	20,704	3,202	-2,249	21,001	2,307	-3,239	20,484	2,504	-4,12	19,963	2,404	-5,286	18,035	3,433	-5,81	15,402	2,197	-7,566	18,034
46	2	3	8,65	-6,775	-5,158	8,493	-10,218	-5,51	9,088	-12,051	-4,726	9,034	-14,502	-3,825	10,105	-14,134	-3,991	11,578	-9,812	-2,082	10,428	-6,654	-3,365	14,925	-9,357	-6,06	12,72	-5,04	-5,51	9,672	-5,472	-3,226	7,356	-4,8	-5,249	7,194	-5,017	-5,307	6,908	-5,469	-5,51	4,861	-8,078	-3,018	5,065	-10,897	-4,202	3,025	-9,668
47	2	3	6,384	1,609	1,734	7,012	-2,445	1,651	7,888	-5,185	1,895	8,231	-6,829	1,861	8,728	-6,544	1,914	10,155	-2,539	3,54	9,496	-0,06	3,034	13,471	-2,153	1,108	11,584	2,818	1,315	8,98	1,595	3,4	6,941	2,838	2,432	6,418	2,745	2,15	5,795	2,263	2,108	4,015	-1,075	3,609	3,761	-2,936	2,217	2,292	-1,112
48	2	3	3,882	-3,759	-2,365	3,47	-7,153	-0,983	4,211	-10,06	0,722	4,03	-11,725	0,623	4,826	-11,538	0,544	6,295	-7,258	2,398	7,029	-4,744	0,634	10,456	-7,083	-1,745	8,997	-3,206	-1,508	6,398	-3,263	0,2	4,265	-2,587	-2,478	3,801	-2,894	-2,697	3,243	-2,951	-2,662	0,201	-4,729	-0,283	0,121	-7,632	-1,58	-1,251	-5,526
49	2	2	9,448	-2,384	1,432	9,405	-6,384	1,604	10,003	-9,131	2,639	10,906	-11,144	3,21	11,768	-10,625	3,167	12,696	-5,667	4,703	12,701	-3,637	3,265	16,853	-5,02	0,65	14,312	-0,69	1,71	12,553	-1,799	3,719	9,793	-0,774	2,323	8,941	-0,977	1,84	7,732	-1,618	2,477	6,238	-4,605	2,853	6,278	-7,335	2,917	4,618	-5,014
50	2	2	5,985	-9,316	1,945	6,573	-12,303	1,925	7,45	-14,854	2,05	8,19	-16,483	2,684	8,971	-16,147	2,643	10,413	-11,658	4,703	8,85	-9,258	3,3	12,97	-10,888	-0,103	9,92	-6,636	0,683	7,91	-7,634	4,12	6,33	-7,431	3,192	5,055	-7,433	2,162	4,121	-8,059	1,783	3,08	-11,461	4,007	3,536	-13,58	2,615	1,472	-11,993
51	2	2	-3,936	24,875	9,854	-3,496	21,292	9,226	-3,169	19,454	10,914	-2,878	17,222	11,672	-1,557	17,309	11,85	-0,286	20,351	13,622	-0,261	23,37	11,175	3,014	20,447	9,298	1,464	25,986	9,054	-0,826	25,384	12,83	-3,665	26,487	11,319	-4,109	26,473	10,962	-5,195	26,416	10,925	-7,443	23,555	12,149	-7,793	20,888	10,66	-8,297	23,213
52	2	2	1,274	15,669	12,781	0,498	12,141	12,85	1,436	9,866	12,978	2,077	8,321	12,763	3,337	8,602	12,583	4,773	11,425	14,25	4,83	14,165	12,086	6,562	12,235	9,303	5,771	16,921	10,92	4,982	15,957	13,746	1,779	17,056	12,495	0,811	17,085	12,112	-0,188	16,834	12,512	-1,958	14,195	15,692	-2,259	11,666	14,523	-5,183	13,759
53	2	1	-3,695	16,041	9,792	-3,825	12,724	9,827	-3,016	11,109	11,31	-2,865	9,371	11,459	-1,963	9,591	11,864	-1,873	12,922	13,966	-1,766	15,774	12,275	3,253	13,865	11,227	1,717	17,709	11,046	-2,343	17,408	12,738	-3,961	17,967	10,626	-4,546	17,712	9,509	-5,047	16,827	9,208	-6,696	14,258	10,963	-6,245	12,367	9,593	-7,424	13,965
54	2	1	-2,636	20,869	9,61	-2,71	16,8	10,466	-1,592	14,451	11,384	-1,826	12,51	11,565	-0,776	13,063	11,658	1,145	17,139	14,206	0,981	19,957	12,167	4,001	17,483	9,751	2,656	22,338	10,096	0,623	22,053	13,358	-2,237	22,884	11,002	-3,054	22,196	10,085	-3,728	21,573	10,328	-6,053	18,658	12,143	-5,314	16,271	10,603	-6,9	18,474
55	2	1	-5,037	24,905	10,478	-5,149	21,113	11,15	-4,213	19,325	11,209	-4,219	17,319	11,437	-3,24	17,363	11,545	-2,082	21,879	12,987	-2,325	24,128	11,94	1,349	22,23	10,271	-0,043	25,641	10,373	-2,463	25,926	12,923	-4,522	26,366	11,102	-5,196	25,923	10,766	-6,201	25,623	10,799	-8,66	23,35	11,864	-8,002	20,926	10,772	-9,049	23,227
56	2	1	-3,436	10,076	9,213	-3,069	7,146	8,956	-2,214	5,373	9,268	-1,398	4,24	10,609	-0,63	4,83	10,965	0,087	7,756	11,904	-0,716	10,313	10,011	2,684	9,018	7,017	0,477	13,59	7,312	-1,589	11,62	11,05	-3,281	12,009	10,519	-4,1	11,624	10,028	-5,136	10,98	9,828	-6,676	8,439	11,85	-5,976	6,296	10,461	-8,63	7,209
57	2	2	-43,942	-3,422	13,817	-45,052	-6,74	13,715	-44,447	-9,458	15,438	-44,518	-11,069	16,21	-43,232	-10,619	16,789	-41,988	-8,225	17,913	-41,355	-5,254	15,932	-38,258	-8,541	12,831	-38,235	-4,13	13,125	-41,216	-3,352	16,335	-43,201	-2,164	14,31	-43,957	-2,099	13,834	-45,601	-2,364	14,374	-47,978	-4,1	15,376	-48,277	-7,086	14,602	-48,928	-4,515
58	2	2	-41,093	11,773	22,951	-41,181	8,008	21,817	-40,552	5,206	22,882	-41,865	4,08	22,89	-40,854	3,921	22,877	-38,092	7,216	24,967	-38,271	10,318	23,684	-34,547	7,487	20,987	-35,738	12,398	21,024	-38,572	11,677	24,431	-40,213	13,597	23,461	-40,826	13,883	22,844	-41,665	13,134	22,36	-44,877	10,438	22,99	-45,07	7,784	22,437	-46,148	10,033
59	2	2	-39,563	0,253	19,998	-39,765	-2,83	19,892	-38,831	-5,51	20,642	-37,77	-6,398	20,704	-37,222	-5,972	21,089	-36,316	-2,652	23,182	-36,815	0,244	21,803	-33,302	-1,178	18,512	-35,869	2,94	18,985	-37,467	1,836	22,146	-39,739	2,428	20,643	-40,696	1,933	20,51	-41,749	1,46	20,533	-43,156	-0,792	22,085	-42,811	-3,328	20,46	-44,224	-1,054
60	2	2	-40,219	6,265	22,153	-41,141	2,015	22,3	-40,522	0,241	22,872	-39,571	-1,024	23,339	-37,982	-0,004	24,067	-37,348	2,631	25,047	-37,698	5,352	23,102	-33,958	2,646	20,579	-34,912	7,477	20,772	-37,959	7,216	23,674	-39,646	8,123	22,872	-40,808	8,028	22,648	-41,676	7,516	22,662	-43,957	5,172	24,222	-44,688	2,461	22,304	-45,923	4,723
61	2	1	-43,381	3,973	24,279	-42,306	1,167	24,052	-41,614	-1,683	24,342	-41,55	-3,197	24,368	-40,428	-2,452	24,282	-39,374	0,622	26,564	-40,13	3,146	25,334	-35,978	1,458	23,019	-37,433	5,466	22,358	-40,145	4,577	26,599	-43,332	5,365	25,512	-43,88	5,012	24,881	-44,687	4,626	25,444	-45,71	2,159	26,097	-45,466	-0,079	24,579	-47,57	1,511
62	2	1	-44,892	7,395	0,942	-44,564	4,117	0,756	-43,411	2,333	0,826	-42,923	0,811	0,926	-44,164	0,419	0,941	-46,044	1,095	2,638	-47,046	3,087	1,638	-47,376	1,049	-1,128	-49,09	5,885	-0,717	-47,924	5,812	2,68	-47,232	7,964	1,221	-46,163	8,714	1,203	-45,058	9,225	1,428	-42,957	9,184	3,012	-42,192	7,297	1,82	-41,344	10,229
63	2	1	-47,732	5,585	-0,588	-47,531	2,565	-0,257	-46,567	0,168	1,285	-45,806	-1,547	1,141	-44,716	-1,009	1,46	-44,348	3,273	3,623	-44,434	5,573	1,592	-40,575	3,83	-0,725	-43,535	8,482	-0,506	-45,288	7,897	2,3	-48,396	7,241	-0,515	-49,564	6,842	-0,05	-50,32	5,917	-0,085	-50,231	3,822	2,328	-50,103	1,205	0,751	-52,129	3,735
64	2	1	-48,111	4,309	1,097	-47,154	0,817	0,632	-46,019	-1,348	1,095	-46,323	-3,365	1,22	-45,296	-2,433	1,116	-44,052	2,135	4,125	-45,39	4,611	1,629	-41,676	2,704	0,241	-44,683	6,862	0,621	-45,883	6,214	3,199	-48,572	6,061	1,048	-49,079	5,605	0,509	-49,638	5,152	0,176	-50,907	2,49	2,673	-50,574	-0,385	1,279	-52,388	2,057
65	2	2	-47,51	9,861	-3,309	-46,804	6,29	-3,644	-47,009	4,26	-2,383	-45,539	3,017	-0,931	-43,949	4,484	0,183	-43,711	7,535	0,75	-44,355	10,122	-2,356	-40,066	7,817	-3,851	-43,639	12,652	-3,343	-45,022	12,083	-0,655	-47,393	11,678	-3,287	-48,34	11,271	-3,62	-49,544	10,516	-3,863	-50,593	8,006	-1,365	-50,661	5,789	-3,2	-51,959	7,787
66	2	2	1,062	9,893	1,578	0,418	5,779	0,687	0,39	3,723	1,2	1,588	2,281	1,645	2,77	3,035	2,124	4,269	4,847	3,312	3,6	8,347	2,372	7,324	5,67	-2,207	5,797	12,039	-2,508	3,757	11,068	3,085	0,821	11,858	1,301	-0,139	11,274	1,619	-1,353	10,608	1,919	-2,083	7,976	3,343	-2,749	5,67	1,832	-4,537	8,775
67	2	3	1,323	11,096	1,16	0,686	7,086	0,89	1,531	5,483	1,849	1,755	3,816	2,812	2,77	4,02	3,274	4,294	6,672	4,127	3,827	9,73	3,132	7,002	6,409	1,491	5,683	11,76	2,717	3,995	11,547	3,897	2,893	12,468	3,225	1,271	12,178	1,907	0,012	11,7	2,202	-1,948	9,949	3,688	-1,749	7,134	1,642	-2,989	10,228
68	2	1	-41,919	0,247	2,597	-42,697	-3,796	2,291	-41,705	-5,176	2,755	-41,101	-7,3	5,207	-39,061	-5,857	5,661	-39,003	-2,504	6,928	-40,145	0,149	3,136	-36,504	-1,971	1,403	-38,211	1,481	1,822	-40,073	1,558	5,152	-41,526	2,375	4,027	-42,2	2,332	3,822	-43,372	1,669	2,979	-46,133	-1,298	5,432	-45,771	-4,061	3,868	-47,264	-1,388
[truncated: 31 more columns]
