# Supplementary material for: Three-dimensional morphology of first molars in relation to ethnicity and the occurrence of cleft lip and palate
Source: PLoS One. 2017 Oct 9;12(10):e0185472. doi: 10.1371/journal.pone.0185472 (PMC5633149; doi:10.1371/journal.pone.0185472)
Supplement: S7 Table — (CSV) [file pone.0185472.s007.csv]

.	side	group	Ax	Ay	Az	Bx	By	Bz	Cx	Cy	Cz	Dx	Dy	Dz	Ex	Ey	Ez	Fx	Fy	Fz	Gx	Gy	Gz	Hx	Hy	Hz	Ix	Iy	Iz	Jx	Jy	Jz	Mx	My	Mz	Px	Py	Pz	Qx	Qy	Qz	Rx	Ry	Rz	Sx	Sy	Sz	Tx	Ty
2	1	3	-40,233	5,512	-1,524	-38,675	4,044	-2,154	-38,313	1,172	-1,726	-37,325	-0,379	-1,683	-36,706	-0,252	-1,721	-34,714	1,421	-0,615	-35,811	4,192	-1,292	-33,977	2,226	-2,464	-36,011	7,409	-2,58	-36,956	6,993	-0,136	-39,874	8,378	-1,242	-42,516	6,344	0,153	-42,593	4,736	0,167	-41,41	1,864	-0,705	-45,868	2,782	-3,284	-44,049	-1,988
3	1	2	-40,305	11,272	0,161	-40,026	9,746	0,016	-39,993	7,242	0,761	-39,686	5,11	0,889	-38,971	5,096	0,852	-37,001	6,556	1,952	-36,572	9,661	0,761	-35,873	6,978	0,091	-36,063	12,628	-1,302	-36,639	12,119	1,277	-39,281	13,604	0,039	-42,511	12,494	1,356	-42,945	10,379	1,811	-42,791	8,804	1,735	-45,682	9,78	0,152	-45,131	5,72
4	1	2	-41,378	7,635	0,052	-40,151	5,384	-0,755	-39,973	3,125	-0,297	-39,675	1,084	-0,169	-39,096	1,182	-0,469	-37,182	2,896	0,789	-37,456	5,421	-0,256	-36,319	2,939	-1,727	-37,035	8,181	-1,301	-37,698	8,194	0,935	-40,48	9,645	-0,015	-43,311	8,045	0,111	-43,461	6,278	1,382	-43,326	4,078	0,773	-46,468	6,118	-1,181	-45,59	0,743
5	1	3	-43,829	2,998	-2,736	-41,848	1,791	-4,644	-40,693	-0,75	-4,657	-39,455	-2,294	-4,705	-38,932	-1,841	-4,794	-37,466	0,178	-2,9	-39,248	3,514	-4,247	-36,846	1,049	-5,449	-40,84	5,946	-4,935	-41,113	4,988	-2,274	-44,736	4,552	-3,044	-45,413	2,073	-2,843	-44,903	0,41	-2,752	-43,364	-1,201	-3,752	-47,27	-0,869	-6,911	-43,548	-4,068
6	1	3	-44,298	6,487	-3,074	-43,11	4,688	-3,874	-42,92	1,662	-3,764	-42,378	0,298	-3,82	-41,872	0,424	-3,867	-40,164	2,308	-2,16	-39,947	5,199	-3,506	-38,559	3,181	-5,339	-40,009	8,65	-5,155	-41,081	7,828	-2,256	-44,291	9,069	-2,678	-46,323	7,235	-1,889	-46,541	5,617	-0,98	-46,246	3,519	-2,043	-49,104	4,532	-4,284	-47,6	-0,4
7	1	3	-42,613	9,394	3,638	-41,41	7,124	2,863	-41,178	4,274	4,395	-40,806	2,972	4,62	-39,952	3,036	4,681	-38,751	4,429	5,495	-37,743	7,041	4,325	-36,939	4,212	1,523	-37,407	10,118	1,315	-39,201	9,913	4,532	-41,936	11,732	3,579	-44,371	9,999	3,871	-44,316	8,298	5,191	-44,17	6,368	4,579	-47,16	7,424	1,199	-46,592	2,842
9	1	3	-42,768	10,462	-2,882	-41,161	8,682	-4,217	-40,733	6,021	-3,845	-40,001	4,643	-3,497	-39,222	5,219	-3,978	-37,623	6,779	-2,986	-38,747	9,942	-4,028	-36,828	7,51	-5,817	-39,003	12,414	-3,83	-39,854	11,98	-1,92	-43,058	12,081	-2,295	-44,292	10,154	-1,206	-44,25	8,264	-0,628	-43,335	6,599	-2,168	-47,216	7,648	-3,272	-46,095	3,403
10	1	3	-40,533	11,221	2,173	-39,69	9,542	1,084	-40,306	7,007	1,14	-40,203	4,65	2,458	-39,196	4,508	1,811	-37,423	5,604	3,428	-37,219	9,321	1,876	-35,93	6,491	-0,529	-35,977	12,129	0,747	-37,187	11,916	3,196	-40,124	13,837	1,715	-42,656	11,971	2,144	-43,199	10,384	3,853	-43,199	8,024	2,225	-46,176	9,88	-0,563	-46,116	5,714
11	1	3	-41,561	10,744	2,328	-40,84	8,678	1,194	-40,173	6,339	2,743	-39,365	4,682	2,853	-38,626	4,857	2,986	-37,76	5,679	4,006	-37,493	9,323	2,095	-36,255	7,071	0,538	-37,54	12,514	-0,53	-38,526	12,036	3,451	-41,568	13,459	2,911	-43,547	11,326	3,214	-43,632	9,891	5,174	-43,328	7,308	3,601	-46,886	9,049	1,712	-46,394	3,949
13	1	1	-3,69	14,95	0,706	-1,737	13,421	-0,28	-1,307	9,824	-0,037	-0,782	8,034	0,093	-0,144	8,331	0,459	1,579	10,073	1,904	0,833	13,573	1,301	2,67	10,793	-1,001	0,524	17,202	-1,267	-0,66	16,995	1,307	-2,952	17,167	0,499	-5,954	15,254	0,645	-6,204	12,88	1,304	-5,402	10,929	0,791	-8,747	12,335	-2,476	-6,402	7,327
14	1	2	-2,807	22,437	-0,841	-1,449	20,855	-1,085	-1,647	17,811	-0,602	-0,936	16,014	-0,085	-0,202	16,028	-0,983	2,055	17,453	0,416	1,73	20,83	-0,998	2,934	17,633	-2,049	2,29	23,554	-3,098	1,457	23,116	0,634	-2,32	25,433	0,382	-5,49	23,197	-0,145	-5,389	21,341	1,178	-4,795	19,066	-0,096	-9,128	21,225	-2,727	-7,509	15,739
15	1	3	9,522	-9,402	0,243	11,477	-10,964	-0,095	12,303	-14,539	0,112	12,615	-15,9	0,519	13,344	-15,73	0,446	14,789	-13,389	1,924	14,491	-9,783	0,125	16,071	-12,92	-3,659	14,155	-6,628	-1,968	12,535	-7,377	2,419	9,755	-7,256	1,392	7,345	-9,217	2,078	7,722	-11,96	2,101	8,347	-13,745	2,096	5,085	-13,246	-2,353	7,503	-17,397
16	1	3	14,051	3,871	1,513	15,227	1,661	1,41	15,165	-1,533	1,445	15,605	-3,11	1,469	16,145	-2,821	1,444	18,145	-1,284	2,338	18,497	1,876	0,89	19,078	-1,301	-0,697	18,684	5,559	-0,535	17,333	5,039	3,136	13,669	5,876	1,976	12,085	4,31	2,099	11,74	2,5	2,295	12,291	0,17	1,755	9,102	2,185	0,246	10,832	-3,404
17	1	3	9,735	-11,688	2,221	10,754	-14,289	1,858	11,044	-16,725	2,01	11,648	-19,238	2,895	12,382	-19,273	2,633	14,585	-17,557	3,863	14,178	-14,145	1,999	15,381	-17,412	0,721	14,238	-11,022	0,584	13,536	-11,243	2,83	9,939	-10,179	2,359	8,109	-11,439	4,243	7,885	-12,985	5,092	7,8	-15,919	3,51	4,501	-13,241	0,555	5,277	-19,808
18	1	2	9,666	-4,39	-0,205	10,86	-6,393	-0,6	10,467	-9,484	0,355	11,133	-11,123	0,424	12,008	-11,216	0,247	14,101	-9,194	1,583	14,246	-6,186	-0,683	14,8	-9,092	-1,942	14,349	-3,032	-1,197	13,541	-3,452	1,566	11,148	-1,646	0,608	6,758	-3,468	1,521	7,095	-5,762	2,849	7,323	-7,975	2,03	3,637	-5,744	-0,342	4,085	-11,428
19	1	2	13,87	-10,049	1,3	14,558	-11,913	0,948	14,843	-14,865	1,898	15,228	-16,124	2,271	16,379	-16,308	1,931	17,088	-14,293	2,935	18,098	-12,134	0,949	18,875	-14,989	-0,536	18,548	-9,208	-1,013	17,08	-9,452	2,181	15,293	-7,953	1,122	11,593	-9,059	1,675	11,116	-11,077	3,823	11,477	-12,926	2,969	8,035	-11,295	-0,833	9,523	-16,689
20	1	2	0,114	20,604	7,058	0,792	17,916	6,109	0,688	14,643	6,079	1,355	12,832	6,2	2,402	12,917	6,013	3,642	15,106	7,954	4,079	17,456	6,315	4,989	15,879	3,989	4,627	21,066	4,707	2,974	20,414	8,376	0,839	22,663	8,301	-2,106	21,076	7,868	-2,441	18,816	9,82	-2,125	16,599	8,094	-5,985	18,546	5,141	-5,01	13,553
21	1	1	-0,971	11,884	5,085	-0,485	10,196	4,162	-0,26	6,949	4,602	0,026	5,197	4,71	0,727	5,591	4,579	2,755	7,483	5,772	2,612	10,5	4,408	3,744	8,306	3,05	3,022	13,233	3,074	2,309	12,891	6,124	-0,622	14,196	5,539	-3,622	12,319	6,801	-3,562	10,821	7,311	-3,53	8,734	5,306	-6,34	10,139	2,631	-4,881	5,767
22	1	1	0,173	21,111	9,279	0,713	18,842	8,788	1,195	15,906	8,893	1,709	14,395	9,212	2,764	14,429	8,738	4,568	16,168	10,463	4,344	19,452	8,837	5,309	16,834	8,242	4,309	22,9	8,463	3,567	22,619	10,657	0,203	23,683	9,917	-1,741	21,959	10,266	-2,093	20,593	12,498	-1,825	18,018	10,808	-5,051	19,73	9,438	-3,733	14,041
23	1	1	-3,008	26,433	9,578	-2,652	24,705	7,763	-1,835	21,857	7,781	-1,498	20,252	7,683	-0,791	20,369	7,575	1,193	22,349	9,095	0,497	25,514	7,633	1,964	23,071	5,814	0,647	28,949	6,953	-0,256	27,614	10,678	-3,261	28,647	9,07	-5,471	26,638	10,272	-5,285	25,528	11,076	-5,003	22,759	9,455	-8,723	25,271	6,93	-6,321	19,967
25	1	2	-43,079	-9,76	12,414	-42,793	-12,321	11,778	-41,456	-14,955	13,274	-40,977	-16,744	13,179	-39,495	-16,013	12,856	-37,878	-14,332	13,89	-37,992	-11,336	11,234	-37,213	-14,144	11,295	-38,297	-8,115	10,544	-38,931	-8,395	13,387	-42,739	-6,654	12,454	-45,494	-9,398	12,251	-45,523	-11,486	14,205	-44,486	-13,537	13,691	-48,627	-12,214	10,908	-46,983	-16,925
26	1	2	-39,127	8,783	21,837	-38,92	6,573	20,884	-38,393	3,236	21,747	-38,008	1,253	21,038	-37,092	1,576	20,373	-35,794	3,093	22,205	-35,319	6,436	20,874	-34,514	3,216	19,746	-34,482	9,456	18,444	-35,544	9,102	22,033	-38,858	11,244	21,259	-42,047	9,483	23,525	-42,193	7,175	23,805	-41,692	4,868	22,804	-45,828	7,206	20,541	-45,068	2,481
27	1	2	-37,677	-0,035	17,096	-36,957	-2,168	15,655	-36,422	-5,461	17,124	-36,473	-6,819	17,299	-35,633	-6,658	16,929	-33,622	-5,036	18,813	-33,858	-1,653	16,626	-32,991	-4,553	14,742	-34,181	1,495	14,117	-34,606	1,334	17,592	-38,03	2,426	17,484	-40,102	0,653	18,526	-40,314	-1,545	19,514	-39,782	-3,254	18,448	-43,09	-2,096	16,669	-42,738	-6,587
28	1	2	-41,94	3,566	22,673	-41,206	1,285	22,216	-40,487	-1,744	22,214	-40,12	-3,196	22,476	-38,478	-2,771	21,917	-37,123	-1,036	23,793	-37,105	1,978	21,624	-36,213	-1,046	20,906	-36,785	5,187	20,044	-37,551	4,902	23,95	-41,123	6,55	22,937	-43,551	3,63	24,256	-44,446	2,358	24,457	-44,225	0,267	23,012	-47,737	2,163	20,784	-46,972	-2,433
30	1	1	-41,609	2,331	21,539	-40,561	0,571	21,266	-39,828	-2,071	21,419	-39,158	-3,591	21,559	-38,262	-3,28	21,299	-37,365	-1,803	22,6	-37,525	1,612	21,335	-36,246	-1,012	20,292	-37,708	3,967	20,899	-38,952	3,949	22,764	-41,533	4,6	21,837	-44,175	2,523	22,37	-43,61	0,644	22,68	-42,841	-0,647	22,281	-47,41	-0,615	19,049	-45,232	-4,603
31	1	1	-45,35	7,1	-1,733	-44,416	4,727	-2,254	-43,475	1,987	-1,784	-42,937	0,593	-1,605	-41,664	0,795	-0,63	-40,983	2,032	0,155	-40,989	5,155	-2,354	-39,932	2,419	-3,13	-41,059	8,27	-3,137	-41,705	7,791	-0,328	-45,673	8,94	-1,622	-46,754	7,355	-0,72	-47,252	5,488	0,573	-46,491	3,46	-0,326	-49,957	4,761	-3,237	-48,811	0,422
33	1	1	-44,572	6,731	-0,852	-43,703	4,127	-1,907	-43,938	0,803	-1,435	-43,703	-0,256	-1,543	-42,237	-0,29	-1,2	-41,052	0,968	0,912	-41,098	4,206	-2,413	-40,191	0,964	-2,562	-39,959	7,338	-2,512	-40,984	7,464	0,33	-44,183	9,168	-0,653	-46,549	7,92	-0,439	-46,832	5,905	1,582	-46,673	3,839	0,149	-48,917	5,989	-0,863	-48,786	0,809
34	1	2	5,465	2,863	-0,578	6,673	0,964	-1,997	6,476	-1,173	-1,422	7,325	-3,498	-1,591	8,745	-2,948	-1,827	10,013	-1,825	-0,831	9,456	1,475	-2,034	11,01	-1,809	-3,483	10,525	3,417	-3,32	9,173	3,041	-0,028	6,419	5,33	0,023	3,398	3,047	0,184	2,963	1,3	0,648	3,601	-0,817	-0,608	-0,132	1,169	-3,003	1,883	-3,965
35	1	2	2,596	7,715	-0,739	4,186	5,69	-1,64	4,545	3,26	-0,168	5,7	1,393	0,191	6,718	1,77	0,041	7,732	3,724	1,158	7,128	6,735	-1,015	9,065	4,613	-2,588	6,773	10,054	-2,408	5,668	9,779	0,702	1,881	10,611	-0,795	0,484	7,767	-0,381	0,677	5,453	1,658	1,423	3,09	-0,021	-3,029	4,42	-4,062	-1,022	-0,165
37	1	1	4,066	9,354	-1,183	5,353	6,945	-2,128	5,498	4,296	-1,659	6,32	2,417	-1,354	7,738	2,961	-0,978	8,257	4,475	-0,251	8,31	7,182	-1,94	9,925	4,26	-3,525	8,551	11,096	-2,214	7,513	10,757	0,253	4,185	11,964	-0,924	1,803	9,397	-0,46	2,385	7,175	0,676	2,941	5,204	-0,642	-0,481	6,84	-1,598	0,603	1,755
39	2	3	-0,724	4,911	-2,15	-1,806	2,749	-2,766	-3,231	0,641	-2,797	-4,176	-0,865	-2,656	-4,876	-0,197	-2,664	-6,218	2,154	-2,014	-4,92	4,585	-3,198	-7,009	2,544	-4,606	-4,38	7,418	-4,421	-3,235	6,764	-2,372	-0,594	7,759	-2,992	1,76	5,251	-0,946	1,148	3,664	-0,751	0,015	1,244	-1,667	4,955	1,8	-3,924	2,913	-2,386
40	2	2	3,307	7,356	-0,025	2,742	6,116	-0,17	1,77	3,313	1,359	0,903	1,984	1,646	-0,169	2,783	1,5	-0,539	4,374	3,301	-0,553	7,148	1,669	-1,982	4,341	0,706	-0,818	9,37	0,052	-0,178	9,412	1,836	3,569	10,073	-0,131	5,897	7,996	1,018	5,755	5,944	1,95	5,102	4,574	1,804	8,597	4,663	-0,84	7,354	1,1
41	2	2	2,284	5,664	0,164	1,223	3,985	-0,724	0,72	1,537	0,627	0,115	0,021	0,766	-0,442	0,232	0,656	-2,14	1,897	1,6	-1,714	4,666	-0,095	-3,085	1,682	-1,069	-1,961	7,254	-1,07	-0,91	7,274	0,868	1,946	8,132	0,231	4,074	5,893	1,041	4,135	4,204	2,234	3,36	2,592	0,901	7,241	3,809	-1,879	5,512	-0,965
42	2	3	2,046	8,719	-2,607	1,016	7,11	-3,548	0,673	4,12	-3,375	0,639	2,114	-3,452	-0,216	2,393	-3,519	-1,994	4,454	-1,959	-2,34	7,594	-3,645	-3,269	4,713	-4,908	-2,851	9,464	-5,775	-0,969	9,918	-1,567	2,313	10,646	-2,241	4,287	9,206	-1,947	4,257	7,283	-0,759	3,955	5,549	-2,282	6,849	7,5	-4,249	5,909	2,776
43	2	3	4,391	2,818	-2,855	2,612	1,751	-4,889	1,503	-0,815	-5,216	0,608	-2,073	-5,385	0,133	-1,347	-5,495	-1,246	0,874	-3,535	0,414	3,681	-4,245	-2,124	1,812	-5,336	1,476	6,354	-5,988	2,04	5,074	-2,679	5,76	4,529	-3,169	6,252	2,061	-1,969	5,638	0,352	-2,067	4,347	-0,637	-2,612	8,59	0,029	-4,784	5,941	-3,014
44	2	3	2,987	5,441	3,83	1,644	3,35	3,017	1,004	0,693	4,818	0,273	-0,706	4,736	-0,347	-0,388	4,762	-1,828	1,369	5,548	-1,942	4,216	4,454	-3,424	1,253	3,286	-1,457	7,036	2,27	-0,226	6,611	5,268	2,783	7,722	4,16	4,586	5,392	4,41	4,352	3,726	5,986	3,74	1,971	4,224	7,817	2,773	1,123	6,316	-1,536
46	2	3	1,569	8,216	-0,771	-0,223	6,572	-2,614	-1,412	4,019	-2,517	-2,263	2,366	-2,609	-2,645	2,742	-2,756	-4,068	5,283	-1,517	-2,377	8,018	-3,345	-4,787	5,824	-3,496	-1,754	10,389	-3,282	-1,088	9,97	-0,467	2,184	9,843	-0,875	3,041	7,7	-0,116	2,462	6,155	1,253	1,22	4,333	-0,257	6,233	4,833	-2,322	4,667	0,751
47	2	3	1,172	5,356	1,086	-0,112	3,57	0,519	-0,431	0,534	1,306	-0,753	-1,067	1,686	-1,758	-0,576	1,555	-3,402	0,926	3,173	-2,889	4,52	1,332	-4,518	0,764	1,296	-3,521	7,289	0,794	-2,523	7,175	2,786	1,355	7,991	2,501	3,424	5,789	2,832	3,356	3,904	4,162	2,695	1,615	3,581	6,81	3,827	0,832	5,814	-0,688
48	2	3	5,253	9,94	2,542	4,199	8,078	1,459	3,559	5,562	2,965	3,25	3,696	3,044	2,639	4,233	3,022	1,03	5,694	4,001	1,252	9,084	2,225	-0,01	5,464	1,034	1,023	11,559	1,467	2,427	11,466	4,684	5,557	12,622	3,193	7,615	10,377	3,562	7,606	8,311	3,905	6,714	6,619	3,288	10,586	8,16	1,087	9,519	3,359
50	2	1	45,035	14,319	-0,864	43,719	12,267	-1,648	42,32	9,855	-1,572	41,703	7,812	-1,303	40,964	8,051	-1,316	39,376	9,906	0,598	40,56	14,144	-0,424	38,132	10,175	-1,886	40,723	16,861	-2,815	42,225	16,362	0,388	45,069	16,556	-0,894	47,233	14,516	0,133	47,646	12,584	0,942	46,249	10,23	-0,776	50,02	11,931	-4,679	47,563	7,251
51	2	2	42,184	17,852	0,452	41,054	16,662	-0,682	40,471	14,055	-0,569	39,473	11,964	-0,549	38,332	12,355	-0,675	36,833	14,274	0,979	37,308	17,037	-0,501	35,958	14,301	-2,031	37,8	20,057	-1,748	38,583	19,935	1,546	42,28	21,545	0,667	45,432	18,19	0,611	44,485	15,974	1,908	43,67	14,431	0,436	48,272	15,291	-3,11	46,448	11,33
52	2	3	55,715	-4,237	-1,194	54,266	-6,153	-1,203	53,565	-9,991	-0,735	53,495	-11,042	-0,401	52,598	-10,827	-0,414	51,17	-8,68	0,5	51,298	-5,098	-0,881	49,695	-8,998	-2,81	51,116	-1,633	-3,727	52,957	-2,123	-0,1	55,887	-2,04	-0,462	57,399	-4,215	0,418	57,328	-5,802	1,292	57,046	-7,85	0,574	60,68	-6,885	-2,091	59,318	-11,457
53	2	3	57,145	0,745	1,203	55,744	-1,852	-0,292	54,722	-5,055	0,194	54,081	-6,549	0,188	53,28	-6,287	0,109	51,653	-4,094	1,73	52,136	-0,985	-0,533	50,83	-4,126	-1,026	52,727	2,263	-1,603	53,517	1,835	1,874	57,386	2,525	1,271	58,373	0,171	1,653	58,666	-2,304	2,587	57,975	-3,955	2,248	62,08	-2,791	-0,149	60,257	-7,156
54	2	3	53,808	-13,427	1,333	52,932	-15,346	0,235	51,892	-18,339	1,126	51,127	-19,94	1,279	50,176	-19,652	1,042	48,625	-17,42	1,928	49,302	-14,515	0,587	47,71	-17,532	-0,335	50,265	-11,223	0,061	50,862	-11,646	2,29	54,119	-11,205	0,815	55,853	-12,993	2,781	55,622	-14,627	4,044	55,08	-16,999	2,72	59,862	-14,989	-0,858	57,295	-20,902
55	2	2	54,099	-4,892	-1,078	52,895	-6,923	-1,286	52,857	-9,93	-0,468	52,187	-11,713	-0,428	51,377	-11,529	-0,501	49,829	-9,546	1,175	49,446	-6,292	-1,502	48,481	-9,697	-2,63	49,2	-3,655	-2,248	50,657	-3,737	0,653	53,938	-2,121	-0,43	56,658	-4,329	0,998	56,914	-6,798	1,307	56,179	-8,728	0,398	59,868	-6,785	-1,717	58,918	-11,81
56	2	2	56,358	-11,737	0,489	55,421	-13,22	-0,757	54,745	-15,812	-0,587	54,034	-17,804	-0,219	53,062	-17,329	-0,325	51,955	-15,843	0,654	52,168	-12,72	-0,962	50,854	-15,627	-1,568	52,183	-9,783	-1,217	52,991	-10,625	1,158	55,465	-8,789	0,148	58,735	-10,995	1,197	58,583	-12,693	2,725	58,198	-14,802	1,282	62,179	-12,515	-1,636	60,588	-17,921
57	2	2	45,012	16,191	6,578	44,253	13,952	5,655	43,815	10,628	5,725	43,202	8,614	5,737	42,17	9,003	5,522	40,318	10,925	7,197	40,584	13,973	5,157	39,659	10,769	4,935	40,101	17,469	3,73	41,314	16,794	7,863	44,449	18,031	5,991	46,912	16,798	6,526	47,461	14,359	8,543	46,693	11,994	6,609	50,387	13,838	3,43	49,004	9,347
58	2	1	45,399	10,638	4,774	44,165	9,062	2,75	43,58	6,544	3,379	43	4,275	3,64	42,135	4,711	3,916	40,445	6,438	5,013	41,201	9,79	3,909	39,748	6,737	3,238	41,73	13,118	2,071	42,573	12,306	5,413	45,569	13,186	5,533	47,437	10,851	5,418	47,274	9,056	6,319	46,659	7,258	4,922	50,347	8,968	1,89	48,823	4,874
59	2	1	40,944	18,843	9,486	40,079	17,029	7,866	39,089	13,802	8,191	38,53	12,589	8,639	37,608	12,548	7,972	36,132	14,184	9,947	36,487	17,45	8,023	35,383	14,227	7,573	36,67	20,982	8,025	37,239	20,606	9,974	41,223	21,759	9,481	42,794	19,234	10,294	42,68	17,144	11,509	42,291	15,358	10,394	45,957	16,744	8,338	44,596	12,259
60	2	1	44,233	24,258	9,862	43,234	22,41	8,894	42,174	19,849	9,25	41,412	17,848	8,793	40,851	18,609	8,702	39,119	20,826	9,042	39,987	23,847	8,836	38,354	21,224	8,062	40,334	26,395	8,557	41,066	25,67	11,078	45,054	25,606	11,106	46,373	23,644	10,92	45,714	21,841	10,718	45,242	20,109	9,909	49,018	21,849	7	47,62	17,999
62	2	2	6,817	-6,534	12,47	6,106	-8,537	11,062	6,575	-11,642	11,554	6,63	-13,678	11,645	5,323	-13,526	11,682	3,19	-12,476	12,208	2,645	-9,554	11,189	2,394	-12,857	11,487	1,522	-6,739	11,288	2,763	-7,015	13,588	6,097	-4,02	13,15	9,402	-5,804	13,037	9,904	-7,262	14,139	9,603	-10,171	12,642	12,537	-6,903	10,48	12,41	-11,759
63	2	2	2,203	9,401	21,708	1,81	6,133	21,288	1,548	3,116	22,106	1,132	1,241	21,577	0,262	1,755	21,361	-1,228	2,851	22,872	-1,569	6,479	21,209	-2,342	2,872	20,744	-1,86	9,226	20,863	-1,041	8,778	22,808	2,827	11,465	21,948	5,85	8,816	22,628	5,795	6,448	23,498	4,882	4,822	22,197	8,942	6,053	19,593	7,763	2,144
64	2	2	2,812	0,908	15,296	2,469	-1,106	15,017	1,843	-4,305	16,719	1,49	-5,449	16,486	0,581	-5,403	16,339	-1,097	-3,758	17,733	-1,602	-0,686	15,685	-2,565	-3,54	14,63	-1,632	2,308	14,871	-0,844	2,298	16,157	2,748	3,443	15,427	5,261	1,878	16,083	5,18	0,378	17,624	4,829	-1,959	16,407	8,042	-0,381	15,474	7,643	-4,905
65	2	2	4,525	0,724	23,531	4,264	-2,113	22,178	3,747	-4,342	21,458	3,253	-6,569	21,075	1,972	-5,972	20,742	0,102	-5,104	22,453	0,255	-1,345	21,847	-0,4	-5,324	20,592	-0,551	1,64	20,832	0,19	1,23	23,879	4,037	2,713	25,51	7,084	0,667	24,701	8,375	-1,621	24,478	7,551	-3,506	23,009	10,618	-0,333	19,676	7,981	-6,504
66	2	1	3,911	-4,336	14,989	3,16	-7,504	14,803	2,179	-9,937	15,007	2,014	-11,129	15,056	1,09	-10,97	14,957	-0,908	-9,599	16,086	-1,096	-5,996	14,356	-1,818	-9,564	14,115	-0,972	-2,719	14,601	0,08	-3,077	16,214	3,77	-1,728	14,68	6,177	-4,388	15,95	5,967	-6,19	16,492	5,535	-8,342	15,111	9,239	-6,787	11,868	7,097	-11,833
67	2	1	2,26	7,581	20,91	1,648	5,36	20,616	1,289	2,315	20,81	0,963	1,088	21,092	0,176	1,266	20,948	-1,242	2,807	21,82	-1,754	6,044	20,36	-2,781	3,212	19,136	-1,933	8,956	18,68	-0,793	8,583	22,17	2,046	9,74	21,055	4,723	7,805	21,989	4,687	6,243	22,639	4,115	4,174	21,642	8,287	5,791	17,452	6,602	1,446
68	2	1	-4,453	9,203	-1,417	-5,277	7,294	-1,46	-5,844	4,11	-1,162	-5,808	2,635	-1,076	-6,92	3,174	-0,927	-8,349	4,49	0,185	-8,061	7,594	-1,85	-9,338	4,307	-3,892	-8,298	10,655	-4,271	-7,572	10,179	-0,513	-3,841	11,296	-1,839	-2,773	9,681	-0,979	-2,463	8,473	0,346	-2,657	6,092	-0,668	0,226	8,369	-3,076	-0,428	2,862
69	2	1	-2,731	5,02	-0,334	-4,401	3,485	-2,047	-5,191	0,097	-1,941	-6,137	-1,14	-1,68	-7,3	-0,545	-1,835	-7,786	1,19	0,202	-7,235	4,248	-1,07	-8,95	0,852	-1,198	-7,046	7,273	-3,226	-5,944	6,552	0,995	-2,462	7,231	-0,256	-0,791	4,524	0,766	-1,413	2,594	1,223	-2,171	1,01	0,22	2,359	2,286	-2,941	0,518	-2,08
70	2	1	-1,211	4,445	-0,876	-2,969	2,347	-1,236	-3,727	-0,507	-0,794	-4,289	-2,302	-0,837	-5,891	-1,267	-0,466	-6,297	-0,096	1,097	-5,775	2,879	-0,814	-7,569	0,337	-1,7	-5,286	6,856	-2,795	-4,582	5,899	0,798	-0,534	6,678	-0,218	0,922	4,638	0,105	0,515	2,253	1,62	-0,316	0,477	0,085	2,763	1,872	-0,735	0,938	-2,35
71	2	2	48,7	4,093	0,32	48,448	1,974	-0,915	47,636	-0,498	-0,519	46,873	-2,351	-0,717	45,515	-1,592	-1,013	44,237	-0,459	0,311	44,991	2,678	-0,758	43,384	0,286	-1,53	44,465	5,143	-1,383	45,454	4,56	1,007	48,09	6,623	-0,692	50,891	4,243	0,949	50,936	2,635	2,364	50,511	0,244	0,725	54,989	2,244	-1,712	53,32	-2,884
72	2	2	50,771	8,314	-0,908	49,235	6,36	-1,591	48,885	3,647	-0,67	47,807	1,811	-0,7	46,25	2,515	-0,588	45,708	4,175	0,698	46,092	7,644	-1,423	44,159	3,744	-2,772	46,536	10,942	-3,48	47,031	10,355	0,166	51,175	11,171	-1,13	52,723	8,383	-0,275	52,888	6,575	0,673	52,047	4,057	-0,542	56,423	6,264	-3,548	53,957	0,55
74	2	1	47,851	10,185	-1,251	47,178	7,673	-1,987	46,932	4,701	-1,283	46,482	3,239	-0,651	45,294	3,865	-0,629	44,027	5,264	-0,274	43,561	8,654	-2,271	42,546	4,962	-2,912	43,303	12,14	-3,293	44,095	11,325	-0,235	47,661	13,323	-0,79	49,825	10,8	-0,404	50,015	8,961	1,14	49,422	6,47	-0,363	53,38	8,774	-2,096	52,79	3,887
[truncated: 7 more columns]
